# Supplementary material for: Reanalysis of cryo-EM data reveals ALK-cytokine assemblies with both 2:1 and 2:2 stoichiometries
Source: PLoS Biol. 2025 Apr 10;23(4):e3003124. doi: 10.1371/journal.pbio.3003124 (PMC12017499; doi:10.1371/journal.pbio.3003124)
Supplement: S1 File — (ZIP) [file pbio.3003124.s008.zip]

Archive with 2 entries (1 files):
- particle_coordinates_star_file/
- particle_coordinates_star_file/run_data.star
