# Supplementary material for: Reanalysis of cryo-EM data reveals ALK-cytokine assemblies with both 2:1 and 2:2 stoichiometries
Source: PLoS Biol. 2025 Apr 10;23(4):e3003124. doi: 10.1371/journal.pbio.3003124 (PMC12017499; doi:10.1371/journal.pbio.3003124)
Supplement: S1 File — (ZIP) [file pbio.3003124.s008.zip › particle_coordinates_star_file/run_data.star]

# version 50001

data_optics

loop_ 
_rlnVoltage #1 
_rlnImagePixelSize #2 
_rlnSphericalAberration #3 
_rlnAmplitudeContrast #4 
_rlnOpticsGroup #5 
_rlnImageSize #6 
_rlnImageDimensionality #7 
_rlnOpticsGroupName #8 
  300.000000     0.826000     2.700000     0.100000            1          256            2 opticsGroup2 
 

# version 50001

data_particles

loop_ 
_rlnImageName #1 
_rlnMicrographName #2 
_rlnCoordinateX #3 
_rlnCoordinateY #4 
_rlnAngleRot #5 
_rlnAngleTilt #6 
_rlnAnglePsi #7 
_rlnOriginXAngst #8 
_rlnOriginYAngst #9 
_rlnDefocusU #10 
_rlnDefocusV #11 
_rlnDefocusAngle #12 
_rlnPhaseShift #13 
_rlnCtfBfactor #14 
_rlnOpticsGroup #15 
_rlnRandomSubset #16 
_rlnClassNumber #17 
_rlnGroupNumber #18 
_rlnNormCorrection #19 
_rlnLogLikeliContribution #20 
_rlnMaxValueProbDistribution #21 
_rlnNrOfSignificantSamples #22 
000002@J287/extract/000000913271205549039_Titan_Andrey_S319_G13_V1-1_3nd_280-4_008_ali_DW_particles.mrcs J1/imported/000000913271205549039_Titan_Andrey_S319_G13_V1-1_3nd_280-4_008_ali_DW.mrc   670.000000  3922.000000   -167.81701    45.685913    -48.06100     3.298384     -0.00562 13799.651367 13141.382812     -8.26344     0.000000     0.000000            1            2            1            1     0.795563 2.394005e+05     0.527550            9 
000004@J287/extract/000000913271205549039_Titan_Andrey_S319_G13_V1-1_3nd_280-4_008_ali_DW_particles.mrcs J1/imported/000000913271205549039_Titan_Andrey_S319_G13_V1-1_3nd_280-4_008_ali_DW.mrc  4519.000000  2662.000000   146.847785   106.192498    10.854182     -0.00562     -0.00562 13895.863281 13237.594727     -8.26344     0.000000     0.000000            1            1            1            1     0.814104 2.395032e+05     0.161283           25 
000010@J287/extract/000000913271205549039_Titan_Andrey_S319_G13_V1-1_3nd_280-4_008_ali_DW_particles.mrcs J1/imported/000000913271205549039_Titan_Andrey_S319_G13_V1-1_3nd_280-4_008_ali_DW.mrc  2586.000000   427.000000   -171.21943   127.766225    75.775591     0.820384     -0.83162 13987.629883 13329.361328     -8.26344     0.000000     0.000000            1            2            1            1     0.807026 2.394249e+05     0.475125           20 
000012@J287/extract/000000913271205549039_Titan_Andrey_S319_G13_V1-1_3nd_280-4_008_ali_DW_particles.mrcs J1/imported/000000913271205549039_Titan_Andrey_S319_G13_V1-1_3nd_280-4_008_ali_DW.mrc  4880.000000  2083.000000    -58.48795    80.875588   -138.61986     -1.65762     2.472384 13933.246094 13274.977539     -8.26344     0.000000     0.000000            1            1            1            1     0.812808 2.394668e+05     0.109546          143 
000019@J287/extract/000000913271205549039_Titan_Andrey_S319_G13_V1-1_3nd_280-4_008_ali_DW_particles.mrcs J1/imported/000000913271205549039_Titan_Andrey_S319_G13_V1-1_3nd_280-4_008_ali_DW.mrc  3816.000000  2344.000000   -138.38294    45.888948     3.857581     -0.83162     4.124384 13852.491211 13194.222656     -8.26344     0.000000     0.000000            1            2            1            1     0.814774 2.392539e+05     0.110031           36 
000022@J287/extract/000000913271205549039_Titan_Andrey_S319_G13_V1-1_3nd_280-4_008_ali_DW_particles.mrcs J1/imported/000000913271205549039_Titan_Andrey_S319_G13_V1-1_3nd_280-4_008_ali_DW.mrc  1101.000000  3240.000000     0.442209    98.105475    40.304651     -0.00562     -0.00562 13758.531250 13100.262695     -8.26344     0.000000     0.000000            1            1            1            1     0.808745 2.391952e+05     0.129272          118 
000025@J287/extract/000000913271205549039_Titan_Andrey_S319_G13_V1-1_3nd_280-4_008_ali_DW_particles.mrcs J1/imported/000000913271205549039_Titan_Andrey_S319_G13_V1-1_3nd_280-4_008_ali_DW.mrc  3158.000000   495.000000    -50.33905   102.604347    -82.30001     -0.00562     -0.00562 13981.000977 13322.732422     -8.26344     0.000000     0.000000            1            2            1            1     0.816163 2.396208e+05     0.109092           35 
000030@J287/extract/000000913271205549039_Titan_Andrey_S319_G13_V1-1_3nd_280-4_008_ali_DW_particles.mrcs J1/imported/000000913271205549039_Titan_Andrey_S319_G13_V1-1_3nd_280-4_008_ali_DW.mrc  2178.000000  1649.000000   -105.53568    15.848707   -178.50535     -9.09162     -3.30962 13793.368164 13135.099609     -8.26344     0.000000     0.000000            1            1            1            1     0.801963 2.393394e+05     0.124021           41 
000033@J287/extract/000000913271205549039_Titan_Andrey_S319_G13_V1-1_3nd_280-4_008_ali_DW_particles.mrcs J1/imported/000000913271205549039_Titan_Andrey_S319_G13_V1-1_3nd_280-4_008_ali_DW.mrc  5467.000000  1756.000000   174.753398    56.283383    62.930760     1.646384     -1.65762 14008.101562 13349.833008     -8.26344     0.000000     0.000000            1            2            1            1     0.805957 2.394772e+05     0.085598           74 
000036@J287/extract/000000913271205549039_Titan_Andrey_S319_G13_V1-1_3nd_280-4_008_ali_DW_particles.mrcs J1/imported/000000913271205549039_Titan_Andrey_S319_G13_V1-1_3nd_280-4_008_ali_DW.mrc  4867.000000  3298.000000    -30.88788   129.469699   176.563045     1.646384     0.820384 13905.734375 13247.465820     -8.26344     0.000000     0.000000            1            1            1            1     0.800108 2.392967e+05     0.083383          108 
000040@J287/extract/000000913271205549039_Titan_Andrey_S319_G13_V1-1_3nd_280-4_008_ali_DW_particles.mrcs J1/imported/000000913271205549039_Titan_Andrey_S319_G13_V1-1_3nd_280-4_008_ali_DW.mrc  5083.000000  3032.000000    41.265673    94.288395    -56.58772     -1.65762     -1.65762 13907.853516 13249.584961     -8.26344     0.000000     0.000000            1            2            1            1     0.805859 2.394809e+05     0.065053           79 
000048@J287/extract/000000913271205549039_Titan_Andrey_S319_G13_V1-1_3nd_280-4_008_ali_DW_particles.mrcs J1/imported/000000913271205549039_Titan_Andrey_S319_G13_V1-1_3nd_280-4_008_ali_DW.mrc  5509.000000   363.000000    60.373433    56.237459    -37.47430     -0.83162     -1.65762 14185.197266 13526.928711     -8.26344     0.000000     0.000000            1            1            1            1     0.801252 2.395366e+05     0.239677           90 
000008@J287/extract/000001439085874970448_Titan_Andrey_S319_G13_V1-1_94-2_000_ali_DW_particles.mrcs J1/imported/000001439085874970448_Titan_Andrey_S319_G13_V1-1_94-2_000_ali_DW.mrc  3687.000000  3932.000000    -59.17550    22.512234   101.928075     -8.26562     0.820384 10485.841797 10341.847656     -7.31378     0.000000     0.000000            1            1            1            2     0.780080 2.383613e+05     0.112698           46 
000017@J287/extract/000001439085874970448_Titan_Andrey_S319_G13_V1-1_94-2_000_ali_DW_particles.mrcs J1/imported/000001439085874970448_Titan_Andrey_S319_G13_V1-1_94-2_000_ali_DW.mrc  3092.000000  3550.000000    -17.88422    99.261030   -162.48886     0.820384     -0.00562 10434.221680 10290.227539     -7.31378     0.000000     0.000000            1            2            1            2     0.794095 2.381688e+05     0.139930          110 
000019@J287/extract/000001439085874970448_Titan_Andrey_S319_G13_V1-1_94-2_000_ali_DW_particles.mrcs J1/imported/000001439085874970448_Titan_Andrey_S319_G13_V1-1_94-2_000_ali_DW.mrc   526.000000  2007.000000   148.338431   115.166335     -6.00865     -0.00562     -0.00562 10386.882812 10242.888672     -7.31378     0.000000     0.000000            1            1            1            2     0.799676 2.380939e+05     0.294577           10 
000021@J287/extract/000001439085874970448_Titan_Andrey_S319_G13_V1-1_94-2_000_ali_DW_particles.mrcs J1/imported/000001439085874970448_Titan_Andrey_S319_G13_V1-1_94-2_000_ali_DW.mrc  4169.000000  1458.000000   -142.48771   140.516562   116.306776     3.298384     -0.83162 10326.468750 10182.474609     -7.31378     0.000000     0.000000            1            2            1            2     0.802158 2.381822e+05     0.126930           25 
000028@J287/extract/000001439085874970448_Titan_Andrey_S319_G13_V1-1_94-2_000_ali_DW_particles.mrcs J1/imported/000001439085874970448_Titan_Andrey_S319_G13_V1-1_94-2_000_ali_DW.mrc  3839.000000  2735.000000   176.209381    78.271445    46.014889     0.820384     0.820384 10348.924805 10204.930664     -7.31378     0.000000     0.000000            1            1            1            2     0.796262 2.383073e+05     0.335174           17 
000033@J287/extract/000001439085874970448_Titan_Andrey_S319_G13_V1-1_94-2_000_ali_DW_particles.mrcs J1/imported/000001439085874970448_Titan_Andrey_S319_G13_V1-1_94-2_000_ali_DW.mrc  3030.000000  3141.000000   -137.11542    67.286653   -151.60446     -0.00562     3.298384 10382.051758 10238.057617     -7.31378     0.000000     0.000000            1            2            1            2     0.804910 2.381241e+05     0.074290           79 
000045@J287/extract/000001439085874970448_Titan_Andrey_S319_G13_V1-1_94-2_000_ali_DW_particles.mrcs J1/imported/000001439085874970448_Titan_Andrey_S319_G13_V1-1_94-2_000_ali_DW.mrc  1896.000000   623.000000    83.671056   105.832699    97.515469     6.602384     -2.48362 10388.264648 10244.270508     -7.31378     0.000000     0.000000            1            1            1            2     0.787376 2.383029e+05     0.182656           87 
000048@J287/extract/000001439085874970448_Titan_Andrey_S319_G13_V1-1_94-2_000_ali_DW_particles.mrcs J1/imported/000001439085874970448_Titan_Andrey_S319_G13_V1-1_94-2_000_ali_DW.mrc  4166.000000   523.000000    50.047427   119.238545   -176.39088     -4.13562     -2.48362 10393.454102 10249.459961     -7.31378     0.000000     0.000000            1            2            1            2     0.802004 2.378824e+05     0.049830           84 
000050@J287/extract/000001439085874970448_Titan_Andrey_S319_G13_V1-1_94-2_000_ali_DW_particles.mrcs J1/imported/000001439085874970448_Titan_Andrey_S319_G13_V1-1_94-2_000_ali_DW.mrc  2206.000000  1981.000000    81.648040    37.337652    71.822198     -0.83162     -0.83162 10300.461914 10156.467773     -7.31378     0.000000     0.000000            1            1            1            2     0.795238 2.382679e+05     0.138295           30 
000052@J287/extract/000001439085874970448_Titan_Andrey_S319_G13_V1-1_94-2_000_ali_DW_particles.mrcs J1/imported/000001439085874970448_Titan_Andrey_S319_G13_V1-1_94-2_000_ali_DW.mrc  2168.000000  3443.000000   170.573692    80.704722   -137.64455     -0.00562     -0.00562 10429.261719 10285.267578     -7.31378     0.000000     0.000000            1            2            1            2     0.811826 2.381025e+05     0.138366           82 
000004@J287/extract/000002532595742811065_Titan_Andrey_S319_G13_V1-1_3nd_274-21_003_ali_DW_particles.mrcs J1/imported/000002532595742811065_Titan_Andrey_S319_G13_V1-1_3nd_274-21_003_ali_DW.mrc  5512.000000  2820.000000   133.238697   131.191399   129.354945     0.820384     -0.83162 10864.183594 10444.302734    -38.12158     0.000000     0.000000            1            1            1            3     0.784485 2.382738e+05     0.147863           31 
000007@J287/extract/000002532595742811065_Titan_Andrey_S319_G13_V1-1_3nd_274-21_003_ali_DW_particles.mrcs J1/imported/000002532595742811065_Titan_Andrey_S319_G13_V1-1_3nd_274-21_003_ali_DW.mrc  1617.000000  2709.000000    33.992556    68.749774    -67.89322     4.124384     4.950384 10563.031250 10143.150391    -38.12158     0.000000     0.000000            1            2            1            3     0.809972 2.380998e+05     0.046362           25 
000010@J287/extract/000002532595742811065_Titan_Andrey_S319_G13_V1-1_3nd_274-21_003_ali_DW_particles.mrcs J1/imported/000002532595742811065_Titan_Andrey_S319_G13_V1-1_3nd_274-21_003_ali_DW.mrc  1040.000000  1945.000000   164.461407   137.255033     -8.04477     -2.48362     7.428384 10548.199219 10128.318359    -38.12158     0.000000     0.000000            1            1            1            3     0.810266 2.384063e+05     0.080347           51 
000011@J287/extract/000002532595742811065_Titan_Andrey_S319_G13_V1-1_3nd_274-21_003_ali_DW_particles.mrcs J1/imported/000002532595742811065_Titan_Andrey_S319_G13_V1-1_3nd_274-21_003_ali_DW.mrc  2529.000000  2134.000000   163.802584    25.666649    -52.82845     -1.65762     2.472384 10579.174805 10159.293945    -38.12158     0.000000     0.000000            1            2            1            3     0.799209 2.383285e+05     0.124733           20 
000013@J287/extract/000002532595742811065_Titan_Andrey_S319_G13_V1-1_3nd_274-21_003_ali_DW_particles.mrcs J1/imported/000002532595742811065_Titan_Andrey_S319_G13_V1-1_3nd_274-21_003_ali_DW.mrc  2766.000000   543.000000   -109.01738    75.205355   -136.83531     -1.65762     -0.83162 10680.737305 10260.856445    -38.12158     0.000000     0.000000            1            1            1            3     0.799984 2.383560e+05     0.147958           46 
000014@J287/extract/000002532595742811065_Titan_Andrey_S319_G13_V1-1_3nd_274-21_003_ali_DW_particles.mrcs J1/imported/000002532595742811065_Titan_Andrey_S319_G13_V1-1_3nd_274-21_003_ali_DW.mrc  1040.000000  3829.000000    97.492800    91.088117   -116.26862     2.472384     1.646384 10639.691406 10219.810547    -38.12158     0.000000     0.000000            1            2            1            3     0.811958 2.382352e+05     0.159656           73 
000017@J287/extract/000002532595742811065_Titan_Andrey_S319_G13_V1-1_3nd_274-21_003_ali_DW_particles.mrcs J1/imported/000002532595742811065_Titan_Andrey_S319_G13_V1-1_3nd_274-21_003_ali_DW.mrc  1906.000000  2912.000000    -24.61524    58.036341   -172.03679     -0.00562     -2.48362 10578.768555 10158.887695    -38.12158     0.000000     0.000000            1            1            1            3     0.806260 2.383315e+05     0.103276           55 
000019@J287/extract/000002532595742811065_Titan_Andrey_S319_G13_V1-1_3nd_274-21_003_ali_DW_particles.mrcs J1/imported/000002532595742811065_Titan_Andrey_S319_G13_V1-1_3nd_274-21_003_ali_DW.mrc  4031.000000  2040.000000    39.945924   102.743806    -20.96722     -4.96162     1.646384 10685.426758 10265.545898    -38.12158     0.000000     0.000000            1            2            1            3     0.801729 2.383989e+05     0.044792          160 
000023@J287/extract/000002532595742811065_Titan_Andrey_S319_G13_V1-1_3nd_274-21_003_ali_DW_particles.mrcs J1/imported/000002532595742811065_Titan_Andrey_S319_G13_V1-1_3nd_274-21_003_ali_DW.mrc   366.000000  1135.000000   139.888242   110.046040    52.211703     5.776384     2.472384 10596.805664 10176.924805    -38.12158     0.000000     0.000000            1            1            1            3     0.816532 2.382375e+05     0.069857          106 
000025@J287/extract/000002532595742811065_Titan_Andrey_S319_G13_V1-1_3nd_274-21_003_ali_DW_particles.mrcs J1/imported/000002532595742811065_Titan_Andrey_S319_G13_V1-1_3nd_274-21_003_ali_DW.mrc  2257.000000  3708.000000    55.896095    33.123476    -42.65693     -0.00562     1.646384 10643.501953 10223.621094    -38.12158     0.000000     0.000000            1            2            1            3     0.808421 2.381999e+05     0.305762           19 
000026@J287/extract/000002532595742811065_Titan_Andrey_S319_G13_V1-1_3nd_274-21_003_ali_DW_particles.mrcs J1/imported/000002532595742811065_Titan_Andrey_S319_G13_V1-1_3nd_274-21_003_ali_DW.mrc  4029.000000  3208.000000   -129.95257    60.761455    78.890884     1.646384     -0.00562 10713.165039 10293.284180    -38.12158     0.000000     0.000000            1            1            1            3     0.793849 2.385332e+05     0.136736           45 
000028@J287/extract/000002532595742811065_Titan_Andrey_S319_G13_V1-1_3nd_274-21_003_ali_DW_particles.mrcs J1/imported/000002532595742811065_Titan_Andrey_S319_G13_V1-1_3nd_274-21_003_ali_DW.mrc  1063.000000  2797.000000    16.557584    41.187520    -96.17722     -2.48362     -1.65762 10564.131836 10144.250977    -38.12158     0.000000     0.000000            1            2            1            3     0.797111 2.385372e+05     0.230382           24 
000031@J287/extract/000002532595742811065_Titan_Andrey_S319_G13_V1-1_3nd_274-21_003_ali_DW_particles.mrcs J1/imported/000002532595742811065_Titan_Andrey_S319_G13_V1-1_3nd_274-21_003_ali_DW.mrc  5550.000000  3898.000000    -95.91607   128.577921     -9.61373     -2.48362     1.646384 11032.324219 10612.443359    -38.12158     0.000000     0.000000            1            1            1            3     0.767745 2.386168e+05     0.157075           89 
000038@J287/extract/000002532595742811065_Titan_Andrey_S319_G13_V1-1_3nd_274-21_003_ali_DW_particles.mrcs J1/imported/000002532595742811065_Titan_Andrey_S319_G13_V1-1_3nd_274-21_003_ali_DW.mrc  1594.000000  2180.000000    48.144743    81.033359     -7.74915     1.646384     -2.48362 10547.944336 10128.063477    -38.12158     0.000000     0.000000            1            2            1            3     0.812670 2.381845e+05     0.138861           58 
000039@J287/extract/000002532595742811065_Titan_Andrey_S319_G13_V1-1_3nd_274-21_003_ali_DW_particles.mrcs J1/imported/000002532595742811065_Titan_Andrey_S319_G13_V1-1_3nd_274-21_003_ali_DW.mrc  3739.000000  3332.000000   -102.59889   113.104731    48.708414     -0.83162     4.950384 10690.808594 10270.927734    -38.12158     0.000000     0.000000            1            1            1            3     0.817897 2.388059e+05     0.059513           93 
000040@J287/extract/000002532595742811065_Titan_Andrey_S319_G13_V1-1_3nd_274-21_003_ali_DW_particles.mrcs J1/imported/000002532595742811065_Titan_Andrey_S319_G13_V1-1_3nd_274-21_003_ali_DW.mrc   166.000000  3638.000000   -146.63972   152.672074   129.202893     -1.65762     3.298384 10613.457031 10193.576172    -38.12158     0.000000     0.000000            1            2            1            3     0.814281 2.384459e+05     0.177991           31 
000042@J287/extract/000002532595742811065_Titan_Andrey_S319_G13_V1-1_3nd_274-21_003_ali_DW_particles.mrcs J1/imported/000002532595742811065_Titan_Andrey_S319_G13_V1-1_3nd_274-21_003_ali_DW.mrc  4653.000000  2203.000000   -141.21434   134.266573   -104.86506     -0.83162     -0.00562 10736.062500 10316.181641    -38.12158     0.000000     0.000000            1            1            1            3     0.794653 2.383874e+05     0.124840          140 
000045@J287/extract/000002532595742811065_Titan_Andrey_S319_G13_V1-1_3nd_274-21_003_ali_DW_particles.mrcs J1/imported/000002532595742811065_Titan_Andrey_S319_G13_V1-1_3nd_274-21_003_ali_DW.mrc  1950.000000  1581.000000   101.691884    89.827225    48.720970     5.776384     -2.48362 10568.392578 10148.511719    -38.12158     0.000000     0.000000            1            2            1            3     0.805638 2.386117e+05     0.160774           50 
000046@J287/extract/000002532595742811065_Titan_Andrey_S319_G13_V1-1_3nd_274-21_003_ali_DW_particles.mrcs J1/imported/000002532595742811065_Titan_Andrey_S319_G13_V1-1_3nd_274-21_003_ali_DW.mrc   847.000000  1371.000000   101.498257    77.804061   161.241944     -1.65762     -0.83162 10573.932617 10154.051758    -38.12158     0.000000     0.000000            1            1            1            3     0.805412 2.382169e+05     0.149908           69 
000001@J287/extract/000002922350035312313_Titan_Andrey_S319_G13_V1-1_3nd_329-21_002_ali_DW_particles.mrcs J1/imported/000002922350035312313_Titan_Andrey_S319_G13_V1-1_3nd_329-21_002_ali_DW.mrc  1038.000000  2274.000000    -23.03396    34.969919    28.393164     0.820384     2.472384  7631.220703  6866.376953    -30.20266     0.000000     0.000000            1            2            1            4     0.814980 2.390736e+05     0.117648          116 
000006@J287/extract/000002922350035312313_Titan_Andrey_S319_G13_V1-1_3nd_329-21_002_ali_DW_particles.mrcs J1/imported/000002922350035312313_Titan_Andrey_S319_G13_V1-1_3nd_329-21_002_ali_DW.mrc   239.000000  2598.000000   -165.33478    53.416072   107.542082     2.472384     -1.65762  7716.833984  6951.990234    -30.20266     0.000000     0.000000            1            1            1            4     0.805729 2.389455e+05     0.250248           41 
000011@J287/extract/000002922350035312313_Titan_Andrey_S319_G13_V1-1_3nd_329-21_002_ali_DW_particles.mrcs J1/imported/000002922350035312313_Titan_Andrey_S319_G13_V1-1_3nd_329-21_002_ali_DW.mrc  3165.000000  3754.000000   160.753338    89.131959    78.131370     -5.78762     -4.96162  7775.305664  7010.461914    -30.20266     0.000000     0.000000            1            2            1            4     0.808490 2.391424e+05     0.335305           22 
000012@J287/extract/000002922350035312313_Titan_Andrey_S319_G13_V1-1_3nd_329-21_002_ali_DW_particles.mrcs J1/imported/000002922350035312313_Titan_Andrey_S319_G13_V1-1_3nd_329-21_002_ali_DW.mrc  4278.000000   425.000000    -48.98648    40.888004   -137.03140     -0.83162     -3.30962  7285.769531  6520.925781    -30.20266     0.000000     0.000000            1            1            1            4     0.799338 2.390809e+05     0.141874          194 
000015@J287/extract/000002922350035312313_Titan_Andrey_S319_G13_V1-1_3nd_329-21_002_ali_DW_particles.mrcs J1/imported/000002922350035312313_Titan_Andrey_S319_G13_V1-1_3nd_329-21_002_ali_DW.mrc  5405.000000   286.000000    -93.83260    93.507084    -59.98587     -4.96162     -6.61362  7322.000000  6557.156250    -30.20266     0.000000     0.000000            1            2            1            4     0.794818 2.391150e+05     0.033521          196 
000026@J287/extract/000002922350035312313_Titan_Andrey_S319_G13_V1-1_3nd_329-21_002_ali_DW_particles.mrcs J1/imported/000002922350035312313_Titan_Andrey_S319_G13_V1-1_3nd_329-21_002_ali_DW.mrc  3084.000000  2280.000000    -77.51404    35.834451   162.508260     -0.83162     2.472384  7534.298828  6769.455078    -30.20266     0.000000     0.000000            1            1            1            4     0.811029 2.390144e+05     0.399167           29 
000045@J287/extract/000002922350035312313_Titan_Andrey_S319_G13_V1-1_3nd_329-21_002_ali_DW_particles.mrcs J1/imported/000002922350035312313_Titan_Andrey_S319_G13_V1-1_3nd_329-21_002_ali_DW.mrc  3550.000000  1407.000000    -45.42452    47.227794   106.891480     4.950384     -1.65762  7407.623535  6642.779785    -30.20266     0.000000     0.000000            1            2            1            4     0.806475 2.390920e+05     0.137809           37 
000002@J287/extract/000003336321713948030_Titan_Andrey_S319_G13_V1-1_128-4_006_ali_DW_particles.mrcs J1/imported/000003336321713948030_Titan_Andrey_S319_G13_V1-1_128-4_006_ali_DW.mrc  2283.000000  1193.000000   150.879775    85.616048   -142.97360     0.820384     -0.00562  8966.673828  8270.738281   233.718567     0.000000     0.000000            1            2            1            5     0.820950 2.386408e+05     0.057345           89 
000004@J287/extract/000003336321713948030_Titan_Andrey_S319_G13_V1-1_128-4_006_ali_DW_particles.mrcs J1/imported/000003336321713948030_Titan_Andrey_S319_G13_V1-1_128-4_006_ali_DW.mrc  1013.000000  2513.000000     3.238940    66.299674   -173.39643     -4.96162     1.646384  8978.320312  8282.384766   233.718567     0.000000     0.000000            1            1            1            5     0.819525 2.389297e+05     0.087869           34 
000005@J287/extract/000003336321713948030_Titan_Andrey_S319_G13_V1-1_128-4_006_ali_DW_particles.mrcs J1/imported/000003336321713948030_Titan_Andrey_S319_G13_V1-1_128-4_006_ali_DW.mrc  2740.000000  1352.000000   134.047345    90.561677    78.487602     -4.96162     -2.48362  8935.703125  8239.767578   233.718567     0.000000     0.000000            1            2            1            5     0.821123 2.386488e+05     0.086443           42 
000006@J287/extract/000003336321713948030_Titan_Andrey_S319_G13_V1-1_128-4_006_ali_DW_particles.mrcs J1/imported/000003336321713948030_Titan_Andrey_S319_G13_V1-1_128-4_006_ali_DW.mrc  3202.000000  2622.000000    48.202660    85.846892   -159.63077     2.472384     0.820384  8886.108398  8190.172852   233.718567     0.000000     0.000000            1            1            1            5     0.808929 2.389846e+05     0.079190           23 
000008@J287/extract/000003336321713948030_Titan_Andrey_S319_G13_V1-1_128-4_006_ali_DW_particles.mrcs J1/imported/000003336321713948030_Titan_Andrey_S319_G13_V1-1_128-4_006_ali_DW.mrc  2027.000000   132.000000   -145.51625    18.316113   119.374592     -2.48362     -0.00562  9091.508789  8395.573242   233.718567     0.000000     0.000000            1            2            1            5     0.819997 2.391968e+05     0.269307           10 
000010@J287/extract/000003336321713948030_Titan_Andrey_S319_G13_V1-1_128-4_006_ali_DW_particles.mrcs J1/imported/000003336321713948030_Titan_Andrey_S319_G13_V1-1_128-4_006_ali_DW.mrc  4313.000000   514.000000   -103.42661    77.744574    -22.47849     1.646384     -0.00562  9050.351562  8354.416016   233.718567     0.000000     0.000000            1            1            1            5     0.793673 2.393635e+05     0.073197           55 
000015@J287/extract/000003336321713948030_Titan_Andrey_S319_G13_V1-1_128-4_006_ali_DW_particles.mrcs J1/imported/000003336321713948030_Titan_Andrey_S319_G13_V1-1_128-4_006_ali_DW.mrc  2338.000000  2044.000000   129.098099   140.689989    90.224141     -4.13562     -4.13562  8911.371094  8215.435547   233.718567     0.000000     0.000000            1            2            1            5     0.821831 2.390734e+05     0.159655           14 
000022@J287/extract/000003336321713948030_Titan_Andrey_S319_G13_V1-1_128-4_006_ali_DW_particles.mrcs J1/imported/000003336321713948030_Titan_Andrey_S319_G13_V1-1_128-4_006_ali_DW.mrc  2158.000000  2124.000000    -93.32622    63.983355    43.036924     0.820384     0.820384  8917.185547  8221.250000   233.718567     0.000000     0.000000            1            1            1            5     0.802889 2.390988e+05     0.112992           18 
000024@J287/extract/000003336321713948030_Titan_Andrey_S319_G13_V1-1_128-4_006_ali_DW_particles.mrcs J1/imported/000003336321713948030_Titan_Andrey_S319_G13_V1-1_128-4_006_ali_DW.mrc  3154.000000  2224.000000   135.998714   134.342831   -140.63904     -2.48362     -5.78762  8882.331055  8186.395508   233.718567     0.000000     0.000000            1            2            1            5     0.806717 2.388182e+05     0.141993           45 
000038@J287/extract/000003336321713948030_Titan_Andrey_S319_G13_V1-1_128-4_006_ali_DW_particles.mrcs J1/imported/000003336321713948030_Titan_Andrey_S319_G13_V1-1_128-4_006_ali_DW.mrc  2546.000000  2785.000000   -163.98233    65.788967    -10.57470     -0.83162     2.472384  8908.511719  8212.576172   233.718567     0.000000     0.000000            1            1            1            5     0.798295 2.392567e+05     0.063608           25 
000040@J287/extract/000003336321713948030_Titan_Andrey_S319_G13_V1-1_128-4_006_ali_DW_particles.mrcs J1/imported/000003336321713948030_Titan_Andrey_S319_G13_V1-1_128-4_006_ali_DW.mrc  4290.000000  1523.000000   155.814781   157.100873     -1.76786     6.602384     2.472384  8916.480469  8220.544922   233.718567     0.000000     0.000000            1            2            1            5     0.807405 2.390492e+05     0.342370           35 
000041@J287/extract/000003336321713948030_Titan_Andrey_S319_G13_V1-1_128-4_006_ali_DW_particles.mrcs J1/imported/000003336321713948030_Titan_Andrey_S319_G13_V1-1_128-4_006_ali_DW.mrc  1964.000000   968.000000    73.798554   104.751612    -30.02477     -3.30962     -0.00562  9000.180664  8304.245117   233.718567     0.000000     0.000000            1            1            1            5     0.817948 2.390156e+05     0.121798           95 
000044@J287/extract/000003336321713948030_Titan_Andrey_S319_G13_V1-1_128-4_006_ali_DW_particles.mrcs J1/imported/000003336321713948030_Titan_Andrey_S319_G13_V1-1_128-4_006_ali_DW.mrc  3073.000000  3022.000000   -166.94471   102.343986   158.237868     -1.65762     -0.00562  8904.854492  8208.918945   233.718567     0.000000     0.000000            1            2            1            5     0.800777 2.391109e+05     0.049943           99 
000003@J287/extract/000003498740631066852_Titan_Andrey_S319_G13_V1-1_2nd_158-19_000_ali_DW_particles.mrcs J1/imported/000003498740631066852_Titan_Andrey_S319_G13_V1-1_2nd_158-19_000_ali_DW.mrc  2600.000000  1108.000000    -20.31804    45.867068    77.338724     -2.48362     -5.78762 10436.908203 10313.238281     -5.44005     0.000000     0.000000            1            1            1            6     0.820031 2.383262e+05     0.118665           81 
000015@J287/extract/000003498740631066852_Titan_Andrey_S319_G13_V1-1_2nd_158-19_000_ali_DW_particles.mrcs J1/imported/000003498740631066852_Titan_Andrey_S319_G13_V1-1_2nd_158-19_000_ali_DW.mrc  2067.000000  3956.000000     -0.93782    50.696072   119.023134     0.820384     -1.65762 10685.459961 10561.790039     -5.44005     0.000000     0.000000            1            2            1            6     0.802722 2.386314e+05     0.093455          109 
000018@J287/extract/000003498740631066852_Titan_Andrey_S319_G13_V1-1_2nd_158-19_000_ali_DW_particles.mrcs J1/imported/000003498740631066852_Titan_Andrey_S319_G13_V1-1_2nd_158-19_000_ali_DW.mrc  3279.000000  1907.000000   166.418097    98.698873    -15.70258    -17.35162     3.298384 10449.005859 10325.335938     -5.44005     0.000000     0.000000            1            1            1            6     0.780778 2.391420e+05     0.113265           28 
000019@J287/extract/000003498740631066852_Titan_Andrey_S319_G13_V1-1_2nd_158-19_000_ali_DW_particles.mrcs J1/imported/000003498740631066852_Titan_Andrey_S319_G13_V1-1_2nd_158-19_000_ali_DW.mrc  3563.000000   192.000000   160.567594    59.132476    21.933947     0.820384     1.646384 10521.100586 10397.430664     -5.44005     0.000000     0.000000            1            2            1            6     0.829690 2.383174e+05     0.097836           79 
000028@J287/extract/000003498740631066852_Titan_Andrey_S319_G13_V1-1_2nd_158-19_000_ali_DW_particles.mrcs J1/imported/000003498740631066852_Titan_Andrey_S319_G13_V1-1_2nd_158-19_000_ali_DW.mrc  2535.000000  1741.000000   159.411689    99.946776   117.532729     -0.00562     -1.65762 10433.868164 10310.198242     -5.44005     0.000000     0.000000            1            1            1            6     0.788806 2.389695e+05     0.120762           48 
000029@J287/extract/000003498740631066852_Titan_Andrey_S319_G13_V1-1_2nd_158-19_000_ali_DW_particles.mrcs J1/imported/000003498740631066852_Titan_Andrey_S319_G13_V1-1_2nd_158-19_000_ali_DW.mrc  2897.000000  2689.000000    51.933177    53.409572    28.089481     0.820384     -6.61362 10499.440430 10375.770508     -5.44005     0.000000     0.000000            1            2            1            6     0.793678 2.390056e+05     0.074531           35 
000035@J287/extract/000003498740631066852_Titan_Andrey_S319_G13_V1-1_2nd_158-19_000_ali_DW_particles.mrcs J1/imported/000003498740631066852_Titan_Andrey_S319_G13_V1-1_2nd_158-19_000_ali_DW.mrc  1558.000000  3923.000000    17.264852    78.862581   -146.92151     0.820384     0.820384 10670.980469 10547.310547     -5.44005     0.000000     0.000000            1            1            1            6     0.799353 2.387304e+05     0.097444           22 
000046@J287/extract/000003498740631066852_Titan_Andrey_S319_G13_V1-1_2nd_158-19_000_ali_DW_particles.mrcs J1/imported/000003498740631066852_Titan_Andrey_S319_G13_V1-1_2nd_158-19_000_ali_DW.mrc  4122.000000  3677.000000    65.864393    40.682115    -93.39222     3.298384     0.820384 10696.250977 10572.581055     -5.44005     0.000000     0.000000            1            2            1            6     0.808038 2.386100e+05     0.152148          116 
000049@J287/extract/000003498740631066852_Titan_Andrey_S319_G13_V1-1_2nd_158-19_000_ali_DW_particles.mrcs J1/imported/000003498740631066852_Titan_Andrey_S319_G13_V1-1_2nd_158-19_000_ali_DW.mrc  4505.000000  2791.000000    33.835804    55.089446   -169.06891     -1.65762     -1.65762 10591.553711 10467.883789     -5.44005     0.000000     0.000000            1            1            1            6     0.812154 2.385728e+05     0.077892           40 
000008@J287/extract/000003711815633985960_Titan_Andrey_S319_G13_V1-1_3nd_268-19_003_ali_DW_particles.mrcs J1/imported/000003711815633985960_Titan_Andrey_S319_G13_V1-1_3nd_268-19_003_ali_DW.mrc  5117.000000  1809.000000    42.146539    52.010809   -135.15687     -6.61362     -1.65762 15377.417969 14859.444336    -31.42821     0.000000     0.000000            1            2            1            7     0.815454 2.410582e+05     0.074413           81 
000010@J287/extract/000003711815633985960_Titan_Andrey_S319_G13_V1-1_3nd_268-19_003_ali_DW_particles.mrcs J1/imported/000003711815633985960_Titan_Andrey_S319_G13_V1-1_3nd_268-19_003_ali_DW.mrc  4586.000000  1877.000000   149.542705    93.990869   130.795723     1.646384     3.298384 15307.055664 14789.082031    -31.42821     0.000000     0.000000            1            1            1            7     0.801590 2.402426e+05     0.079179          101 
000013@J287/extract/000003711815633985960_Titan_Andrey_S319_G13_V1-1_3nd_268-19_003_ali_DW_particles.mrcs J1/imported/000003711815633985960_Titan_Andrey_S319_G13_V1-1_3nd_268-19_003_ali_DW.mrc  4160.000000  1897.000000    -19.20507    34.993618    94.120246     -0.83162     -0.83162 15258.970703 14740.997070    -31.42821     0.000000     0.000000            1            2            1            7     0.820212 2.407261e+05     0.133615            5 
000022@J287/extract/000003711815633985960_Titan_Andrey_S319_G13_V1-1_3nd_268-19_003_ali_DW_particles.mrcs J1/imported/000003711815633985960_Titan_Andrey_S319_G13_V1-1_3nd_268-19_003_ali_DW.mrc  5134.000000  3483.000000   169.325317   124.779683   -178.83359     -0.00562     -0.83162 15383.458008 14865.484375    -31.42821     0.000000     0.000000            1            1            1            7     0.806366 2.402906e+05     0.236519           31 
000027@J287/extract/000003711815633985960_Titan_Andrey_S319_G13_V1-1_3nd_268-19_003_ali_DW_particles.mrcs J1/imported/000003711815633985960_Titan_Andrey_S319_G13_V1-1_3nd_268-19_003_ali_DW.mrc  1883.000000  1673.000000    40.903809    62.075972    35.364419     -0.00562     -0.00562 15181.033203 14663.059570    -31.42821     0.000000     0.000000            1            2            1            7     0.807121 2.405484e+05     0.230443           12 
000033@J287/extract/000003711815633985960_Titan_Andrey_S319_G13_V1-1_3nd_268-19_003_ali_DW_particles.mrcs J1/imported/000003711815633985960_Titan_Andrey_S319_G13_V1-1_3nd_268-19_003_ali_DW.mrc  4671.000000  3599.000000   -175.34382    95.056368   -167.87301     -1.65762     0.820384 15370.368164 14852.394531    -31.42821     0.000000     0.000000            1            1            1            7     0.811251 2.407632e+05     0.159861           30 
000040@J287/extract/000003711815633985960_Titan_Andrey_S319_G13_V1-1_3nd_268-19_003_ali_DW_particles.mrcs J1/imported/000003711815633985960_Titan_Andrey_S319_G13_V1-1_3nd_268-19_003_ali_DW.mrc  2578.000000  1435.000000   -176.72438    61.796407    -66.60518     2.472384     -2.48362 15214.264648 14696.291016    -31.42821     0.000000     0.000000            1            2            1            7     0.795767 2.408666e+05     0.072016           17 
000041@J287/extract/000003711815633985960_Titan_Andrey_S319_G13_V1-1_3nd_268-19_003_ali_DW_particles.mrcs J1/imported/000003711815633985960_Titan_Andrey_S319_G13_V1-1_3nd_268-19_003_ali_DW.mrc  1836.000000  3379.000000    -40.85929    42.544672     -5.61090     -0.00562     -0.83162 15189.019531 14671.045898    -31.42821     0.000000     0.000000            1            1            1            7     0.813578 2.406940e+05     0.324980           22 
000042@J287/extract/000003711815633985960_Titan_Andrey_S319_G13_V1-1_3nd_268-19_003_ali_DW_particles.mrcs J1/imported/000003711815633985960_Titan_Andrey_S319_G13_V1-1_3nd_268-19_003_ali_DW.mrc  4647.000000  3343.000000   176.260483   115.022814   -139.60388     -1.65762     -0.00562 15345.451172 14827.477539    -31.42821     0.000000     0.000000            1            2            1            7     0.809820 2.405341e+05     0.245925            7 
000049@J287/extract/000003711815633985960_Titan_Andrey_S319_G13_V1-1_3nd_268-19_003_ali_DW_particles.mrcs J1/imported/000003711815633985960_Titan_Andrey_S319_G13_V1-1_3nd_268-19_003_ali_DW.mrc   217.000000  1611.000000    88.532864    61.403540   159.490175     -4.13562     -3.30962 15302.317383 14784.343750    -31.42821     0.000000     0.000000            1            1            1            7     0.827263 2.409338e+05     0.080297           98 
000051@J287/extract/000003711815633985960_Titan_Andrey_S319_G13_V1-1_3nd_268-19_003_ali_DW_particles.mrcs J1/imported/000003711815633985960_Titan_Andrey_S319_G13_V1-1_3nd_268-19_003_ali_DW.mrc  5383.000000  2822.000000    -25.33189    31.907153    -86.10496     -7.43962     4.124384 15383.603516 14865.629883    -31.42821     0.000000     0.000000            1            2            1            7     0.806044 2.405390e+05     0.153345           25 
000052@J287/extract/000003711815633985960_Titan_Andrey_S319_G13_V1-1_3nd_268-19_003_ali_DW_particles.mrcs J1/imported/000003711815633985960_Titan_Andrey_S319_G13_V1-1_3nd_268-19_003_ali_DW.mrc  5262.000000  1221.000000    98.350316    59.876240    86.371370     -0.83162     4.124384 15447.054688 14929.081055    -31.42821     0.000000     0.000000            1            1            1            7     0.814200 2.408605e+05     0.100788           35 
000053@J287/extract/000003711815633985960_Titan_Andrey_S319_G13_V1-1_3nd_268-19_003_ali_DW_particles.mrcs J1/imported/000003711815633985960_Titan_Andrey_S319_G13_V1-1_3nd_268-19_003_ali_DW.mrc  2592.000000  2424.000000   -160.04478    25.675911    26.512948     -4.96162     0.820384 15135.395508 14617.421875    -31.42821     0.000000     0.000000            1            2            1            7     0.808784 2.406664e+05     0.093956           54 
000010@J287/extract/000003863073874901802_Titan_Andrey_S319_G13_V1-1_2nd_164-12_006_ali_DW_particles.mrcs J1/imported/000003863073874901802_Titan_Andrey_S319_G13_V1-1_2nd_164-12_006_ali_DW.mrc  1048.000000  3613.000000    45.465354    25.703208    -63.15556     -4.13562     -0.83162  9486.324219  8779.839844   235.356400     0.000000     0.000000            1            1            1            8     0.820279 2.390784e+05     0.087384           40 
000026@J287/extract/000003863073874901802_Titan_Andrey_S319_G13_V1-1_2nd_164-12_006_ali_DW_particles.mrcs J1/imported/000003863073874901802_Titan_Andrey_S319_G13_V1-1_2nd_164-12_006_ali_DW.mrc  1267.000000  3563.000000    -47.48452    39.352875   -155.79263     -0.00562     0.820384  9487.864258  8781.379883   235.356400     0.000000     0.000000            1            2            1            8     0.804790 2.391917e+05     0.453069           20 
000031@J287/extract/000003863073874901802_Titan_Andrey_S319_G13_V1-1_2nd_164-12_006_ali_DW_particles.mrcs J1/imported/000003863073874901802_Titan_Andrey_S319_G13_V1-1_2nd_164-12_006_ali_DW.mrc  5465.000000  2532.000000   -129.74092    49.165544   -170.60625     0.820384     -4.13562  9542.637695  8836.153320   235.356400     0.000000     0.000000            1            1            1            8     0.787830 2.395311e+05     0.162744           64 
000038@J287/extract/000003863073874901802_Titan_Andrey_S319_G13_V1-1_2nd_164-12_006_ali_DW_particles.mrcs J1/imported/000003863073874901802_Titan_Andrey_S319_G13_V1-1_2nd_164-12_006_ali_DW.mrc  1442.000000   450.000000   101.439021    44.830143   -166.52675     -1.65762     1.646384  9409.016602  8702.532227   235.356400     0.000000     0.000000            1            2            1            8     0.796719 2.392850e+05     0.125007           13 
000039@J287/extract/000003863073874901802_Titan_Andrey_S319_G13_V1-1_2nd_164-12_006_ali_DW_particles.mrcs J1/imported/000003863073874901802_Titan_Andrey_S319_G13_V1-1_2nd_164-12_006_ali_DW.mrc  3371.000000   812.000000    -21.14801    31.935461   -119.73564     -0.00562     -0.00562  9383.234375  8676.750000   235.356400     0.000000     0.000000            1            1            1            8     0.815293 2.391340e+05     0.237160            8 
000040@J287/extract/000003863073874901802_Titan_Andrey_S319_G13_V1-1_2nd_164-12_006_ali_DW_particles.mrcs J1/imported/000003863073874901802_Titan_Andrey_S319_G13_V1-1_2nd_164-12_006_ali_DW.mrc  1407.000000   925.000000    -75.36936   158.171441   -130.82967     -2.48362     0.820384  9381.216797  8674.732422   235.356400     0.000000     0.000000            1            2            1            8     0.821495 2.387500e+05     0.166137           58 
000041@J287/extract/000003863073874901802_Titan_Andrey_S319_G13_V1-1_2nd_164-12_006_ali_DW_particles.mrcs J1/imported/000003863073874901802_Titan_Andrey_S319_G13_V1-1_2nd_164-12_006_ali_DW.mrc  2644.000000   535.000000    -71.75962   118.909964   -131.31834     -1.65762     6.602384  9387.257812  8680.773438   235.356400     0.000000     0.000000            1            1            1            8     0.818475 2.392908e+05     0.176755           40 
000044@J287/extract/000003863073874901802_Titan_Andrey_S319_G13_V1-1_2nd_164-12_006_ali_DW_particles.mrcs J1/imported/000003863073874901802_Titan_Andrey_S319_G13_V1-1_2nd_164-12_006_ali_DW.mrc  2231.000000  1434.000000     -0.96515    94.507571    -42.21806     0.820384     -0.00562  9363.255859  8656.771484   235.356400     0.000000     0.000000            1            2            1            8     0.816363 2.392528e+05     0.291725           16 
000045@J287/extract/000003863073874901802_Titan_Andrey_S319_G13_V1-1_2nd_164-12_006_ali_DW_particles.mrcs J1/imported/000003863073874901802_Titan_Andrey_S319_G13_V1-1_2nd_164-12_006_ali_DW.mrc   904.000000  3224.000000   145.434526   104.961600     1.495206     -0.00562     6.602384  9438.151367  8731.666992   235.356400     0.000000     0.000000            1            1            1            8     0.820143 2.391464e+05     0.172498           63 
000048@J287/extract/000003863073874901802_Titan_Andrey_S319_G13_V1-1_2nd_164-12_006_ali_DW_particles.mrcs J1/imported/000003863073874901802_Titan_Andrey_S319_G13_V1-1_2nd_164-12_006_ali_DW.mrc  1023.000000  1084.000000    -48.66286    30.157466    82.010424     3.298384     -9.09162  9376.012695  8669.528320   235.356400     0.000000     0.000000            1            2            1            8     0.814407 2.392274e+05     0.293354           25 
000056@J287/extract/000003863073874901802_Titan_Andrey_S319_G13_V1-1_2nd_164-12_006_ali_DW_particles.mrcs J1/imported/000003863073874901802_Titan_Andrey_S319_G13_V1-1_2nd_164-12_006_ali_DW.mrc  5201.000000  2338.000000    34.607315   129.453553   -157.78053     -1.65762     -1.65762  9509.023438  8802.539062   235.356400     0.000000     0.000000            1            1            1            8     0.812994 2.388121e+05     0.149279           10 
000058@J287/extract/000003863073874901802_Titan_Andrey_S319_G13_V1-1_2nd_164-12_006_ali_DW_particles.mrcs J1/imported/000003863073874901802_Titan_Andrey_S319_G13_V1-1_2nd_164-12_006_ali_DW.mrc  3733.000000  3824.000000   173.016123   141.886082   109.897954     -0.00562     1.646384  9488.692383  8782.208008   235.356400     0.000000     0.000000            1            2            1            8     0.800617 2.391602e+05     0.451181            6 
000059@J287/extract/000003863073874901802_Titan_Andrey_S319_G13_V1-1_2nd_164-12_006_ali_DW_particles.mrcs J1/imported/000003863073874901802_Titan_Andrey_S319_G13_V1-1_2nd_164-12_006_ali_DW.mrc  5503.000000   731.000000    -66.50649    23.896802   113.175407     -2.48362     1.646384  9508.171875  8801.687500   235.356400     0.000000     0.000000            1            1            1            8     0.817817 2.390178e+05     0.159237          113 
000060@J287/extract/000003863073874901802_Titan_Andrey_S319_G13_V1-1_2nd_164-12_006_ali_DW_particles.mrcs J1/imported/000003863073874901802_Titan_Andrey_S319_G13_V1-1_2nd_164-12_006_ali_DW.mrc   932.000000   878.000000   -136.07965   100.131189    26.545501     0.820384     4.124384  9387.718750  8681.234375   235.356400     0.000000     0.000000            1            2            1            8     0.809693 2.390468e+05     0.072313           50 
000063@J287/extract/000003863073874901802_Titan_Andrey_S319_G13_V1-1_2nd_164-12_006_ali_DW_particles.mrcs J1/imported/000003863073874901802_Titan_Andrey_S319_G13_V1-1_2nd_164-12_006_ali_DW.mrc  2305.000000  3111.000000   117.720627   123.815993    15.060878     0.820384     -0.00562  9440.826172  8734.341797   235.356400     0.000000     0.000000            1            1            1            8     0.794269 2.393012e+05     0.325002           21 
000001@J287/extract/000005942589997077997_Titan_Andrey_S319_G13_V1-1_3nd_287-5_000_ali_DW_particles.mrcs J1/imported/000005942589997077997_Titan_Andrey_S319_G13_V1-1_3nd_287-5_000_ali_DW.mrc   374.000000  1423.000000   169.257889   108.565679     8.635840     -0.00562     1.646384 14065.279297 13788.051758    -14.83312     0.000000     0.000000            1            1            1            9     0.797806 2.392865e+05     0.231230           15 
000002@J287/extract/000005942589997077997_Titan_Andrey_S319_G13_V1-1_3nd_287-5_000_ali_DW_particles.mrcs J1/imported/000005942589997077997_Titan_Andrey_S319_G13_V1-1_3nd_287-5_000_ali_DW.mrc   419.000000  3617.000000   178.763178    21.140951    98.530345     -5.78762     4.950384 13987.308594 13710.081055    -14.83312     0.000000     0.000000            1            2            1            9     0.800342 2.386900e+05     0.269707           47 
000005@J287/extract/000005942589997077997_Titan_Andrey_S319_G13_V1-1_3nd_287-5_000_ali_DW_particles.mrcs J1/imported/000005942589997077997_Titan_Andrey_S319_G13_V1-1_3nd_287-5_000_ali_DW.mrc  4480.000000  3610.000000   159.001733    44.147190   -137.32429     -3.30962     1.646384 13999.583008 13722.355469    -14.83312     0.000000     0.000000            1            1            1            9     0.790013 2.391011e+05     0.113728           25 
000015@J287/extract/000005942589997077997_Titan_Andrey_S319_G13_V1-1_3nd_287-5_000_ali_DW_particles.mrcs J1/imported/000005942589997077997_Titan_Andrey_S319_G13_V1-1_3nd_287-5_000_ali_DW.mrc   543.000000  1813.000000   151.812774   137.335234   177.861711     -0.83162     -0.00562 14006.258789 13729.031250    -14.83312     0.000000     0.000000            1            2            1            9     0.794010 2.387520e+05     0.398593           12 
000031@J287/extract/000005942589997077997_Titan_Andrey_S319_G13_V1-1_3nd_287-5_000_ali_DW_particles.mrcs J1/imported/000005942589997077997_Titan_Andrey_S319_G13_V1-1_3nd_287-5_000_ali_DW.mrc   173.000000  2676.000000    76.697704    25.264199    -13.82019     -0.00562     -5.78762 13988.784180 13711.556641    -14.83312     0.000000     0.000000            1            1            1            9     0.798940 2.384864e+05     0.204702           38 
000033@J287/extract/000005942589997077997_Titan_Andrey_S319_G13_V1-1_3nd_287-5_000_ali_DW_particles.mrcs J1/imported/000005942589997077997_Titan_Andrey_S319_G13_V1-1_3nd_287-5_000_ali_DW.mrc  2605.000000  2481.000000   -153.92416    30.240899    -14.82382     0.820384     -0.83162 13887.451172 13610.223633    -14.83312     0.000000     0.000000            1            2            1            9     0.812054 2.384934e+05     0.198346           13 
000035@J287/extract/000005942589997077997_Titan_Andrey_S319_G13_V1-1_3nd_287-5_000_ali_DW_particles.mrcs J1/imported/000005942589997077997_Titan_Andrey_S319_G13_V1-1_3nd_287-5_000_ali_DW.mrc  4296.000000  2628.000000   113.280910    38.384470    -16.44588     2.472384     -3.30962 13926.852539 13649.625000    -14.83312     0.000000     0.000000            1            1            1            9     0.800157 2.387524e+05     0.097467           63 
000037@J287/extract/000005942589997077997_Titan_Andrey_S319_G13_V1-1_3nd_287-5_000_ali_DW_particles.mrcs J1/imported/000005942589997077997_Titan_Andrey_S319_G13_V1-1_3nd_287-5_000_ali_DW.mrc  1552.000000  1418.000000   118.599339    91.958730   -151.99284     -1.65762     -1.65762 13970.600586 13693.373047    -14.83312     0.000000     0.000000            1            2            1            9     0.804104 2.388589e+05     0.133881           22 
000038@J287/extract/000005942589997077997_Titan_Andrey_S319_G13_V1-1_3nd_287-5_000_ali_DW_particles.mrcs J1/imported/000005942589997077997_Titan_Andrey_S319_G13_V1-1_3nd_287-5_000_ali_DW.mrc  2464.000000  1571.000000    11.584388    58.111463   153.015985     -0.83162     0.820384 13929.708984 13652.481445    -14.83312     0.000000     0.000000            1            1            1            9     0.798590 2.384822e+05     0.317212           85 
000040@J287/extract/000005942589997077997_Titan_Andrey_S319_G13_V1-1_3nd_287-5_000_ali_DW_particles.mrcs J1/imported/000005942589997077997_Titan_Andrey_S319_G13_V1-1_3nd_287-5_000_ali_DW.mrc  5226.000000  1294.000000   -148.35811   160.117266    89.493350     -0.00562     3.298384 14002.595703 13725.368164    -14.83312     0.000000     0.000000            1            2            1            9     0.813721 2.387084e+05     0.067336           47 
000041@J287/extract/000005942589997077997_Titan_Andrey_S319_G13_V1-1_3nd_287-5_000_ali_DW_particles.mrcs J1/imported/000005942589997077997_Titan_Andrey_S319_G13_V1-1_3nd_287-5_000_ali_DW.mrc  2686.000000  3874.000000    -85.51352    41.907947   -152.32071     -0.00562     -4.96162 13957.350586 13680.123047    -14.83312     0.000000     0.000000            1            1            1            9     0.787823 2.393248e+05     0.304347           72 
000001@J287/extract/000010312933198284674_Titan_Andrey_S319_G13_V1-1_3nd_255-6_005_ali_DW_particles.mrcs J1/imported/000010312933198284674_Titan_Andrey_S319_G13_V1-1_3nd_255-6_005_ali_DW.mrc  4103.000000  1486.000000   -169.76844   109.829873    73.902589     1.646384     -0.00562 13304.985352 12973.496094   240.303116     0.000000     0.000000            1            2            1           10     0.808722 2.396584e+05     0.176421           12 
000004@J287/extract/000010312933198284674_Titan_Andrey_S319_G13_V1-1_3nd_255-6_005_ali_DW_particles.mrcs J1/imported/000010312933198284674_Titan_Andrey_S319_G13_V1-1_3nd_255-6_005_ali_DW.mrc   276.000000  1749.000000   122.910670    21.561941    66.775812     -0.83162     -0.00562 13215.901367 12884.412109   240.303116     0.000000     0.000000            1            1            1           10     0.814529 2.400344e+05     0.247319           32 
000013@J287/extract/000010312933198284674_Titan_Andrey_S319_G13_V1-1_3nd_255-6_005_ali_DW_particles.mrcs J1/imported/000010312933198284674_Titan_Andrey_S319_G13_V1-1_3nd_255-6_005_ali_DW.mrc  1497.000000   253.000000   -165.54840   103.578514   150.714115     0.820384     -3.30962 13382.427734 13050.938477   240.303116     0.000000     0.000000            1            2            1           10     0.811318 2.398531e+05     0.273020           40 
000034@J287/extract/000010312933198284674_Titan_Andrey_S319_G13_V1-1_3nd_255-6_005_ali_DW_particles.mrcs J1/imported/000010312933198284674_Titan_Andrey_S319_G13_V1-1_3nd_255-6_005_ali_DW.mrc  4583.000000   526.000000   -154.24140    89.160748   163.674129     -0.00562     -0.83162 13484.291992 13152.802734   240.303116     0.000000     0.000000            1            1            1           10     0.810278 2.398464e+05     0.191381           13 
000038@J287/extract/000010312933198284674_Titan_Andrey_S319_G13_V1-1_3nd_255-6_005_ali_DW_particles.mrcs J1/imported/000010312933198284674_Titan_Andrey_S319_G13_V1-1_3nd_255-6_005_ali_DW.mrc  5069.000000   871.000000    22.013268    36.520568   -137.24175     0.820384     0.820384 13493.926758 13162.437500   240.303116     0.000000     0.000000            1            2            1           10     0.821464 2.395454e+05     0.305392           23 
000045@J287/extract/000010312933198284674_Titan_Andrey_S319_G13_V1-1_3nd_255-6_005_ali_DW_particles.mrcs J1/imported/000010312933198284674_Titan_Andrey_S319_G13_V1-1_3nd_255-6_005_ali_DW.mrc  3647.000000  2445.000000    11.731559   102.933109   111.739772     -0.83162     -0.00562 13249.335938 12917.846680   240.303116     0.000000     0.000000            1            1            1           10     0.833374 2.395826e+05     0.147751           33 
000047@J287/extract/000010312933198284674_Titan_Andrey_S319_G13_V1-1_3nd_255-6_005_ali_DW_particles.mrcs J1/imported/000010312933198284674_Titan_Andrey_S319_G13_V1-1_3nd_255-6_005_ali_DW.mrc  2727.000000  1122.000000    40.938884    64.762299    97.223720     9.080384     4.124384 13259.045898 12927.556641   240.303116     0.000000     0.000000            1            2            1           10     0.792716 2.401289e+05     0.090958           28 
000052@J287/extract/000010312933198284674_Titan_Andrey_S319_G13_V1-1_3nd_255-6_005_ali_DW_particles.mrcs J1/imported/000010312933198284674_Titan_Andrey_S319_G13_V1-1_3nd_255-6_005_ali_DW.mrc  1490.000000  1544.000000   152.165399   168.951690   -105.31075     -0.00562     -1.65762 13199.911133 12868.421875   240.303116     0.000000     0.000000            1            1            1           10     0.807589 2.399375e+05     0.504685           22 
000054@J287/extract/000010312933198284674_Titan_Andrey_S319_G13_V1-1_3nd_255-6_005_ali_DW_particles.mrcs J1/imported/000010312933198284674_Titan_Andrey_S319_G13_V1-1_3nd_255-6_005_ali_DW.mrc  3450.000000  3727.000000   -161.19343    73.405855   163.767538     5.776384     0.820384 13359.351562 13027.862305   240.303116     0.000000     0.000000            1            2            1           10     0.810395 2.398724e+05     0.090053           74 
000056@J287/extract/000010312933198284674_Titan_Andrey_S319_G13_V1-1_3nd_255-6_005_ali_DW_particles.mrcs J1/imported/000010312933198284674_Titan_Andrey_S319_G13_V1-1_3nd_255-6_005_ali_DW.mrc  2335.000000  2260.000000    97.920217   115.835421    -14.91675     0.820384     -0.83162 13167.616211 12836.126953   240.303116     0.000000     0.000000            1            1            1           10     0.821710 2.400573e+05     0.122534           52 
000006@J287/extract/000011991343716220076_Titan_Andrey_S319_G13_V1-1_115-28_003_ali_DW_particles.mrcs J1/imported/000011991343716220076_Titan_Andrey_S319_G13_V1-1_115-28_003_ali_DW.mrc  2250.000000   156.000000   -129.43417   125.089572     7.569941    -15.69962     -0.00562 11529.030273 11076.444336    -36.29138     0.000000     0.000000            1            2            1           11     0.796188 2.396550e+05     0.102888           79 
000009@J287/extract/000011991343716220076_Titan_Andrey_S319_G13_V1-1_115-28_003_ali_DW_particles.mrcs J1/imported/000011991343716220076_Titan_Andrey_S319_G13_V1-1_115-28_003_ali_DW.mrc  2153.000000  2424.000000    -31.68905    67.460067   -112.10523     -8.26562     -3.30962 11468.697266 11016.111328    -36.29138     0.000000     0.000000            1            1            1           11     0.813289 2.395470e+05     0.155354           58 
000011@J287/extract/000011991343716220076_Titan_Andrey_S319_G13_V1-1_115-28_003_ali_DW_particles.mrcs J1/imported/000011991343716220076_Titan_Andrey_S319_G13_V1-1_115-28_003_ali_DW.mrc  2171.000000  2583.000000   170.709770   123.318930   -150.73916     2.472384     -2.48362 11480.602539 11028.016602    -36.29138     0.000000     0.000000            1            2            1           11     0.821363 2.393342e+05     0.278527           49 
000017@J287/extract/000011991343716220076_Titan_Andrey_S319_G13_V1-1_115-28_003_ali_DW_particles.mrcs J1/imported/000011991343716220076_Titan_Andrey_S319_G13_V1-1_115-28_003_ali_DW.mrc  3687.000000  1725.000000    -43.33581   106.377194    -93.48295     0.820384     5.776384 11592.210938 11139.625000    -36.29138     0.000000     0.000000            1            1            1           11     0.812936 2.394799e+05     0.117910          102 
000029@J287/extract/000011991343716220076_Titan_Andrey_S319_G13_V1-1_115-28_003_ali_DW_particles.mrcs J1/imported/000011991343716220076_Titan_Andrey_S319_G13_V1-1_115-28_003_ali_DW.mrc  4532.000000   255.000000     -0.94675    62.293264    32.778094     0.820384     -0.83162 11745.510742 11292.924805    -36.29138     0.000000     0.000000            1            2            1           11     0.817728 2.395386e+05     0.294994           15 
000031@J287/extract/000011991343716220076_Titan_Andrey_S319_G13_V1-1_115-28_003_ali_DW_particles.mrcs J1/imported/000011991343716220076_Titan_Andrey_S319_G13_V1-1_115-28_003_ali_DW.mrc  3984.000000   710.000000    96.263703   101.940222   -136.87110     1.646384     -0.00562 11660.774414 11208.188477    -36.29138     0.000000     0.000000            1            1            1           11     0.805856 2.395074e+05     0.067022           60 
000036@J287/extract/000011991343716220076_Titan_Andrey_S319_G13_V1-1_115-28_003_ali_DW_particles.mrcs J1/imported/000011991343716220076_Titan_Andrey_S319_G13_V1-1_115-28_003_ali_DW.mrc  4707.000000  2905.000000    58.808512    48.676561    -20.51166     -1.65762     -4.13562 11719.558594 11266.972656    -36.29138     0.000000     0.000000            1            2            1           11     0.804438 2.394962e+05     0.079609           46 
000039@J287/extract/000011991343716220076_Titan_Andrey_S319_G13_V1-1_115-28_003_ali_DW_particles.mrcs J1/imported/000011991343716220076_Titan_Andrey_S319_G13_V1-1_115-28_003_ali_DW.mrc  2574.000000  3798.000000    90.404755    87.620067    61.863017     -1.65762     6.602384 11625.287109 11172.701172    -36.29138     0.000000     0.000000            1            1            1           11     0.805261 2.397737e+05     0.091991           22 
000006@J287/extract/000012216782228243920_Titan_Andrey_S319_G13_V1-1_3nd_308-5_004_ali_DW_particles.mrcs J1/imported/000012216782228243920_Titan_Andrey_S319_G13_V1-1_3nd_308-5_004_ali_DW.mrc  5472.000000  3300.000000    25.709753    83.658662   119.453220     2.472384     4.124384  6688.342773  6307.832520   264.433044     0.000000     0.000000            1            2            1           12     0.811348 2.394174e+05     0.146525          111 
000010@J287/extract/000012216782228243920_Titan_Andrey_S319_G13_V1-1_3nd_308-5_004_ali_DW_particles.mrcs J1/imported/000012216782228243920_Titan_Andrey_S319_G13_V1-1_3nd_308-5_004_ali_DW.mrc  1545.000000   195.000000   -175.36662   115.021679   -166.00402     7.428384     2.472384  6431.214844  6050.704590   264.433044     0.000000     0.000000            1            1            1           12     0.810034 2.392286e+05     0.182259           10 
000013@J287/extract/000012216782228243920_Titan_Andrey_S319_G13_V1-1_3nd_308-5_004_ali_DW_particles.mrcs J1/imported/000012216782228243920_Titan_Andrey_S319_G13_V1-1_3nd_308-5_004_ali_DW.mrc  1923.000000  3326.000000    44.429147   122.061094   -105.19177     6.602384     -2.48362  6448.949219  6068.438965   264.433044     0.000000     0.000000            1            2            1           12     0.805209 2.394290e+05     0.146603           67 
000016@J287/extract/000012216782228243920_Titan_Andrey_S319_G13_V1-1_3nd_308-5_004_ali_DW_particles.mrcs J1/imported/000012216782228243920_Titan_Andrey_S319_G13_V1-1_3nd_308-5_004_ali_DW.mrc   938.000000   692.000000   179.033561    83.096594   -154.65682     -0.83162     -0.83162  6447.040527  6066.530273   264.433044     0.000000     0.000000            1            1            1           12     0.811843 2.393324e+05     0.111273          120 
000025@J287/extract/000012216782228243920_Titan_Andrey_S319_G13_V1-1_3nd_308-5_004_ali_DW_particles.mrcs J1/imported/000012216782228243920_Titan_Andrey_S319_G13_V1-1_3nd_308-5_004_ali_DW.mrc  1749.000000  3764.000000    -13.72829   115.519217    45.680178     0.820384     -2.48362  6466.020996  6085.510742   264.433044     0.000000     0.000000            1            2            1           12     0.830627 2.391663e+05     0.304873           23 
000034@J287/extract/000012216782228243920_Titan_Andrey_S319_G13_V1-1_3nd_308-5_004_ali_DW_particles.mrcs J1/imported/000012216782228243920_Titan_Andrey_S319_G13_V1-1_3nd_308-5_004_ali_DW.mrc  2765.000000  3315.000000    62.590642   152.393616   -119.20672     -0.00562     1.646384  6450.566406  6070.056152   264.433044     0.000000     0.000000            1            1            1           12     0.820661 2.395562e+05     0.300980            5 
000007@J287/extract/000012264911503093656_Titan_Andrey_S319_G13_V1-1_3nd_258-8_007_ali_DW_particles.mrcs J1/imported/000012264911503093656_Titan_Andrey_S319_G13_V1-1_3nd_258-8_007_ali_DW.mrc  2082.000000  1299.000000    -22.38677   132.660633   -130.80346    -11.56962     0.820384 10127.327148  9787.664062    33.908424     0.000000     0.000000            1            2            1           13     0.796127 2.390943e+05     0.102292           20 
000013@J287/extract/000012264911503093656_Titan_Andrey_S319_G13_V1-1_3nd_258-8_007_ali_DW_particles.mrcs J1/imported/000012264911503093656_Titan_Andrey_S319_G13_V1-1_3nd_258-8_007_ali_DW.mrc  2806.000000   388.000000   -127.91509   118.053477    88.241873     -3.30962     -1.65762 10217.587891  9877.924805    33.908424     0.000000     0.000000            1            1            1           13     0.803518 2.390574e+05     0.115093           46 
000017@J287/extract/000012264911503093656_Titan_Andrey_S319_G13_V1-1_3nd_258-8_007_ali_DW_particles.mrcs J1/imported/000012264911503093656_Titan_Andrey_S319_G13_V1-1_3nd_258-8_007_ali_DW.mrc  2590.000000  3209.000000   -123.61143   111.502064   151.990759     -1.65762     -1.65762 10114.711914  9775.048828    33.908424     0.000000     0.000000            1            2            1           13     0.817176 2.388813e+05     0.115479           24 
000019@J287/extract/000012264911503093656_Titan_Andrey_S319_G13_V1-1_3nd_258-8_007_ali_DW_particles.mrcs J1/imported/000012264911503093656_Titan_Andrey_S319_G13_V1-1_3nd_258-8_007_ali_DW.mrc  4511.000000  1017.000000     -6.65334    39.660708    90.742645     5.776384     -3.30962 10259.688477  9920.025391    33.908424     0.000000     0.000000            1            1            1           13     0.810448 2.391104e+05     0.221393           22 
000025@J287/extract/000012264911503093656_Titan_Andrey_S319_G13_V1-1_3nd_258-8_007_ali_DW_particles.mrcs J1/imported/000012264911503093656_Titan_Andrey_S319_G13_V1-1_3nd_258-8_007_ali_DW.mrc  2355.000000   176.000000   116.512637    44.600626    -18.50806     0.820384     -7.43962 10258.852539  9919.189453    33.908424     0.000000     0.000000            1            2            1           13     0.812848 2.393646e+05     0.091681           32 
000028@J287/extract/000012264911503093656_Titan_Andrey_S319_G13_V1-1_3nd_258-8_007_ali_DW_particles.mrcs J1/imported/000012264911503093656_Titan_Andrey_S319_G13_V1-1_3nd_258-8_007_ali_DW.mrc  1518.000000  2983.000000    12.537070   135.900009    89.325706     -2.48362     -0.00562 10084.255859  9744.592773    33.908424     0.000000     0.000000            1            1            1           13     0.806619 2.389875e+05     0.076232           52 
000031@J287/extract/000012264911503093656_Titan_Andrey_S319_G13_V1-1_3nd_258-8_007_ali_DW_particles.mrcs J1/imported/000012264911503093656_Titan_Andrey_S319_G13_V1-1_3nd_258-8_007_ali_DW.mrc  3696.000000  1738.000000     -2.38103   102.947918    -87.24202     -5.78762     -2.48362 10178.747070  9839.083984    33.908424     0.000000     0.000000            1            2            1           13     0.811745 2.391851e+05     0.148073           22 
000036@J287/extract/000012264911503093656_Titan_Andrey_S319_G13_V1-1_3nd_258-8_007_ali_DW_particles.mrcs J1/imported/000012264911503093656_Titan_Andrey_S319_G13_V1-1_3nd_258-8_007_ali_DW.mrc   384.000000  3108.000000   162.320799   117.754967    68.773605     -6.61362     2.472384 10124.333984  9784.670898    33.908424     0.000000     0.000000            1            1            1           13     0.806201 2.396132e+05     0.179387           41 
000038@J287/extract/000012264911503093656_Titan_Andrey_S319_G13_V1-1_3nd_258-8_007_ali_DW_particles.mrcs J1/imported/000012264911503093656_Titan_Andrey_S319_G13_V1-1_3nd_258-8_007_ali_DW.mrc  2542.000000  1442.000000     -7.86893    49.103412    -89.25216     -3.30962     -0.00562 10126.994141  9787.331055    33.908424     0.000000     0.000000            1            2            1           13     0.810191 2.393171e+05     0.170949           28 
000040@J287/extract/000012264911503093656_Titan_Andrey_S319_G13_V1-1_3nd_258-8_007_ali_DW_particles.mrcs J1/imported/000012264911503093656_Titan_Andrey_S319_G13_V1-1_3nd_258-8_007_ali_DW.mrc  2144.000000  3943.000000    98.586729    21.923673     3.377830     2.472384     -0.00562 10152.924805  9813.261719    33.908424     0.000000     0.000000            1            1            1           13     0.797502 2.393172e+05     0.120893           31 
000007@J287/extract/000016253563063397511_Titan_Andrey_S319_G13_V1-1_3nd_329-3_002_ali_DW_particles.mrcs J1/imported/000016253563063397511_Titan_Andrey_S319_G13_V1-1_3nd_329-3_002_ali_DW.mrc  3691.000000  1739.000000   127.866627    25.986364    -21.78389     -0.83162     3.298384  8680.094727  7824.206543    -29.72848     0.000000     0.000000            1            2            1           14     0.824803 2.380870e+05     0.087249          104 
000009@J287/extract/000016253563063397511_Titan_Andrey_S319_G13_V1-1_3nd_329-3_002_ali_DW_particles.mrcs J1/imported/000016253563063397511_Titan_Andrey_S319_G13_V1-1_3nd_329-3_002_ali_DW.mrc  1058.000000  1866.000000    89.425341    45.022862   -151.50523     -1.65762     0.820384  8743.256836  7887.368652    -29.72848     0.000000     0.000000            1            1            1           14     0.796232 2.384969e+05     0.165777           57 
000015@J287/extract/000016253563063397511_Titan_Andrey_S319_G13_V1-1_3nd_329-3_002_ali_DW_particles.mrcs J1/imported/000016253563063397511_Titan_Andrey_S319_G13_V1-1_3nd_329-3_002_ali_DW.mrc  3691.000000  3840.000000   -169.94993    40.945533    -25.53227     -0.83162     -0.83162  8930.047852  8074.159180    -29.72848     0.000000     0.000000            1            2            1           14     0.788519 2.387634e+05     0.148052           74 
000017@J287/extract/000016253563063397511_Titan_Andrey_S319_G13_V1-1_3nd_329-3_002_ali_DW_particles.mrcs J1/imported/000016253563063397511_Titan_Andrey_S319_G13_V1-1_3nd_329-3_002_ali_DW.mrc  2084.000000  3662.000000    -86.86097    97.217427     9.381133     -5.78762     3.298384  8947.032227  8091.144043    -29.72848     0.000000     0.000000            1            1            1           14     0.823080 2.381846e+05     0.109669           92 
000022@J287/extract/000016253563063397511_Titan_Andrey_S319_G13_V1-1_3nd_329-3_002_ali_DW_particles.mrcs J1/imported/000016253563063397511_Titan_Andrey_S319_G13_V1-1_3nd_329-3_002_ali_DW.mrc   183.000000   558.000000   -145.43539    53.543111    11.556802     -0.00562     -1.65762  8760.120117  7904.231934    -29.72848     0.000000     0.000000            1            2            1           14     0.806954 2.384459e+05     0.114429          185 
000026@J287/extract/000016253563063397511_Titan_Andrey_S319_G13_V1-1_3nd_329-3_002_ali_DW_particles.mrcs J1/imported/000016253563063397511_Titan_Andrey_S319_G13_V1-1_3nd_329-3_002_ali_DW.mrc  2840.000000   286.000000    -50.09482    83.400426    -61.66204     1.646384     -0.00562  8679.223633  7823.334961    -29.72848     0.000000     0.000000            1            1            1           14     0.791278 2.387742e+05     0.063232           33 
000028@J287/extract/000016253563063397511_Titan_Andrey_S319_G13_V1-1_3nd_329-3_002_ali_DW_particles.mrcs J1/imported/000016253563063397511_Titan_Andrey_S319_G13_V1-1_3nd_329-3_002_ali_DW.mrc  2359.000000  1812.000000   -165.44612    77.076496   -121.16028     -0.83162     3.298384  8673.252930  7817.364746    -29.72848     0.000000     0.000000            1            2            1           14     0.776726 2.390852e+05     0.195001           87 
000032@J287/extract/000016253563063397511_Titan_Andrey_S319_G13_V1-1_3nd_329-3_002_ali_DW_particles.mrcs J1/imported/000016253563063397511_Titan_Andrey_S319_G13_V1-1_3nd_329-3_002_ali_DW.mrc  5377.000000  3346.000000   -146.25169   131.035147    -95.36000     -0.00562     0.820384  8901.677734  8045.789551    -29.72848     0.000000     0.000000            1            1            1           14     0.796970 2.385525e+05     0.288924           84 
000034@J287/extract/000016253563063397511_Titan_Andrey_S319_G13_V1-1_3nd_329-3_002_ali_DW_particles.mrcs J1/imported/000016253563063397511_Titan_Andrey_S319_G13_V1-1_3nd_329-3_002_ali_DW.mrc  3004.000000  3635.000000    87.434576    78.030018    58.131246     -2.48362     4.124384  8910.879883  8054.992188    -29.72848     0.000000     0.000000            1            2            1           14     0.828513 2.380440e+05     0.102234           78 
000035@J287/extract/000016253563063397511_Titan_Andrey_S319_G13_V1-1_3nd_329-3_002_ali_DW_particles.mrcs J1/imported/000016253563063397511_Titan_Andrey_S319_G13_V1-1_3nd_329-3_002_ali_DW.mrc  3827.000000  1434.000000    -99.30387    83.855858   -125.60253     0.820384     -0.00562  8669.594727  7813.706055    -29.72848     0.000000     0.000000            1            1            1           14     0.809076 2.383910e+05     0.084603           42 
000046@J287/extract/000016253563063397511_Titan_Andrey_S319_G13_V1-1_3nd_329-3_002_ali_DW_particles.mrcs J1/imported/000016253563063397511_Titan_Andrey_S319_G13_V1-1_3nd_329-3_002_ali_DW.mrc  3221.000000  1777.000000    -74.24218    46.823303   125.331978     2.472384     3.298384  8675.966797  7820.078125    -29.72848     0.000000     0.000000            1            2            1           14     0.813468 2.378673e+05     0.082331          138 
000047@J287/extract/000016253563063397511_Titan_Andrey_S319_G13_V1-1_3nd_329-3_002_ali_DW_particles.mrcs J1/imported/000016253563063397511_Titan_Andrey_S319_G13_V1-1_3nd_329-3_002_ali_DW.mrc  1180.000000  2208.000000    97.974666   118.521495   121.983126     1.646384     -1.65762  8757.584961  7901.696289    -29.72848     0.000000     0.000000            1            1            1           14     0.790854 2.386417e+05     0.171399          116 
000052@J287/extract/000016253563063397511_Titan_Andrey_S319_G13_V1-1_3nd_329-3_002_ali_DW_particles.mrcs J1/imported/000016253563063397511_Titan_Andrey_S319_G13_V1-1_3nd_329-3_002_ali_DW.mrc  3385.000000   452.000000    97.257278    76.648242    -59.99326     4.950384     5.776384  8665.249023  7809.360352    -29.72848     0.000000     0.000000            1            2            1           14     0.813681 2.382342e+05     0.090986          256 
000054@J287/extract/000016253563063397511_Titan_Andrey_S319_G13_V1-1_3nd_329-3_002_ali_DW_particles.mrcs J1/imported/000016253563063397511_Titan_Andrey_S319_G13_V1-1_3nd_329-3_002_ali_DW.mrc  5544.000000  2715.000000   -103.16682    36.963725    -26.79617     1.646384     -1.65762  8781.663086  7925.774414    -29.72848     0.000000     0.000000            1            1            1           14     0.819338 2.381140e+05     0.241913           61 
000057@J287/extract/000016253563063397511_Titan_Andrey_S319_G13_V1-1_3nd_329-3_002_ali_DW_particles.mrcs J1/imported/000016253563063397511_Titan_Andrey_S319_G13_V1-1_3nd_329-3_002_ali_DW.mrc  1791.000000   923.000000    28.553436    88.431237   -137.38330     1.646384     0.820384  8682.112305  7826.224121    -29.72848     0.000000     0.000000            1            2            1           14     0.795908 2.384947e+05     0.072366           89 
000006@J287/extract/000016274791190118090_Titan_Andrey_S319_G13_V1-1_94-25_007_ali_DW_particles.mrcs J1/imported/000016274791190118090_Titan_Andrey_S319_G13_V1-1_94-25_007_ali_DW.mrc  1073.000000  3388.000000   -168.29816    86.703530   -122.98556     -0.83162     -0.00562 15348.569336 15027.881836    15.500545     0.000000     0.000000            1            1            1           15     0.797258 2.384937e+05     0.124212          186 
000007@J287/extract/000016274791190118090_Titan_Andrey_S319_G13_V1-1_94-25_007_ali_DW_particles.mrcs J1/imported/000016274791190118090_Titan_Andrey_S319_G13_V1-1_94-25_007_ali_DW.mrc  2144.000000  1072.000000   121.835567   119.528094    -84.39635     -0.83162     2.472384 15261.018555 14940.331055    15.500545     0.000000     0.000000            1            2            1           15     0.805259 2.387882e+05     0.153974           54 
000012@J287/extract/000016274791190118090_Titan_Andrey_S319_G13_V1-1_94-25_007_ali_DW_particles.mrcs J1/imported/000016274791190118090_Titan_Andrey_S319_G13_V1-1_94-25_007_ali_DW.mrc   623.000000  2499.000000   105.534677    20.325555   159.109226     1.646384     2.472384 15241.357422 14920.669922    15.500545     0.000000     0.000000            1            1            1           15     0.802052 2.389240e+05     0.087822          138 
000014@J287/extract/000016274791190118090_Titan_Andrey_S319_G13_V1-1_94-25_007_ali_DW_particles.mrcs J1/imported/000016274791190118090_Titan_Andrey_S319_G13_V1-1_94-25_007_ali_DW.mrc  4190.000000   533.000000    -45.95265    89.438323    52.762398     -4.13562     3.298384 15385.618164 15064.930664    15.500545     0.000000     0.000000            1            2            1           15     0.801860 2.389457e+05     0.124208           51 
000017@J287/extract/000016274791190118090_Titan_Andrey_S319_G13_V1-1_94-25_007_ali_DW_particles.mrcs J1/imported/000016274791190118090_Titan_Andrey_S319_G13_V1-1_94-25_007_ali_DW.mrc  5471.000000  1014.000000   109.387372   126.881112    -18.58671     3.298384     0.820384 15373.158203 15052.470703    15.500545     0.000000     0.000000            1            1            1           15     0.819162 2.383737e+05     0.044142           62 
000022@J287/extract/000016274791190118090_Titan_Andrey_S319_G13_V1-1_94-25_007_ali_DW_particles.mrcs J1/imported/000016274791190118090_Titan_Andrey_S319_G13_V1-1_94-25_007_ali_DW.mrc  5383.000000  2053.000000   127.033358    91.843215    63.560246     4.950384     1.646384 15289.514648 14968.827148    15.500545     0.000000     0.000000            1            2            1           15     0.809950 2.382624e+05     0.090682          140 
000025@J287/extract/000016274791190118090_Titan_Andrey_S319_G13_V1-1_94-25_007_ali_DW_particles.mrcs J1/imported/000016274791190118090_Titan_Andrey_S319_G13_V1-1_94-25_007_ali_DW.mrc  4852.000000  2752.000000    89.254864   103.276721    39.387134     0.820384     1.646384 15280.512695 14959.825195    15.500545     0.000000     0.000000            1            1            1           15     0.791437 2.387911e+05     0.043666           75 
000029@J287/extract/000016274791190118090_Titan_Andrey_S319_G13_V1-1_94-25_007_ali_DW_particles.mrcs J1/imported/000016274791190118090_Titan_Andrey_S319_G13_V1-1_94-25_007_ali_DW.mrc  3989.000000  2241.000000   -141.47669    78.459838    86.613114     -5.78762     -2.48362 15189.492188 14868.804688    15.500545     0.000000     0.000000            1            2            1           15     0.805178 2.386308e+05     0.325301          131 
000032@J287/extract/000016274791190118090_Titan_Andrey_S319_G13_V1-1_94-25_007_ali_DW_particles.mrcs J1/imported/000016274791190118090_Titan_Andrey_S319_G13_V1-1_94-25_007_ali_DW.mrc  4478.000000   730.000000   119.664263    68.810771   168.679531     6.602384     0.820384 15361.887695 15041.200195    15.500545     0.000000     0.000000            1            1            1           15     0.803360 2.386963e+05     0.063025          150 
000041@J287/extract/000016274791190118090_Titan_Andrey_S319_G13_V1-1_94-25_007_ali_DW_particles.mrcs J1/imported/000016274791190118090_Titan_Andrey_S319_G13_V1-1_94-25_007_ali_DW.mrc  4869.000000   892.000000     -3.78731    99.307173   -109.76428     -5.78762     -0.83162 15355.746094 15035.058594    15.500545     0.000000     0.000000            1            2            1           15     0.802512 2.389115e+05     0.245724           42 
000042@J287/extract/000016274791190118090_Titan_Andrey_S319_G13_V1-1_94-25_007_ali_DW_particles.mrcs J1/imported/000016274791190118090_Titan_Andrey_S319_G13_V1-1_94-25_007_ali_DW.mrc  1982.000000  2121.000000   109.055151   110.457145    -52.49775     -0.00562     0.820384 15198.903320 14878.215820    15.500545     0.000000     0.000000            1            1            1           15     0.793413 2.390848e+05     0.114060           92 
000044@J287/extract/000016274791190118090_Titan_Andrey_S319_G13_V1-1_94-25_007_ali_DW_particles.mrcs J1/imported/000016274791190118090_Titan_Andrey_S319_G13_V1-1_94-25_007_ali_DW.mrc  5546.000000  2613.000000    48.808705   129.305675    -26.30876     1.646384     4.950384 15336.993164 15016.305664    15.500545     0.000000     0.000000            1            2            1           15     0.801738 2.388936e+05     0.104259           62 
000045@J287/extract/000016274791190118090_Titan_Andrey_S319_G13_V1-1_94-25_007_ali_DW_particles.mrcs J1/imported/000016274791190118090_Titan_Andrey_S319_G13_V1-1_94-25_007_ali_DW.mrc  3757.000000  3209.000000    45.710515   112.682178   -168.98478     4.124384     2.472384 15254.295898 14933.608398    15.500545     0.000000     0.000000            1            1            1           15     0.799262 2.387780e+05     0.044820           69 
000048@J287/extract/000016274791190118090_Titan_Andrey_S319_G13_V1-1_94-25_007_ali_DW_particles.mrcs J1/imported/000016274791190118090_Titan_Andrey_S319_G13_V1-1_94-25_007_ali_DW.mrc  2087.000000  1275.000000   -124.81817   143.807541   115.899933     0.820384     1.646384 15238.956055 14918.268555    15.500545     0.000000     0.000000            1            2            1           15     0.798807 2.388080e+05     0.142321           33 
000004@J287/extract/000020047923862794853_Titan_Andrey_S319_G13_V1-1_3nd_323-3_004_ali_DW_particles.mrcs J1/imported/000020047923862794853_Titan_Andrey_S319_G13_V1-1_3nd_323-3_004_ali_DW.mrc  1029.000000  2812.000000    -76.28419   144.555559     -8.10956     -0.00562     3.298384 14532.693359 14345.285156    -72.75486     0.000000     0.000000            1            1            1           16     0.829980 2.378915e+05     0.054064           26 
000005@J287/extract/000020047923862794853_Titan_Andrey_S319_G13_V1-1_3nd_323-3_004_ali_DW_particles.mrcs J1/imported/000020047923862794853_Titan_Andrey_S319_G13_V1-1_3nd_323-3_004_ali_DW.mrc  4031.000000  2641.000000    95.946125   151.876789    66.646398     0.820384     -3.30962 14540.137695 14352.729492    -72.75486     0.000000     0.000000            1            2            1           16     0.811759 2.385261e+05     0.216593           36 
000009@J287/extract/000020047923862794853_Titan_Andrey_S319_G13_V1-1_3nd_323-3_004_ali_DW_particles.mrcs J1/imported/000020047923862794853_Titan_Andrey_S319_G13_V1-1_3nd_323-3_004_ali_DW.mrc   588.000000  3008.000000   158.017249   101.173108   168.180516     -0.00562     -0.00562 14552.579102 14365.170898    -72.75486     0.000000     0.000000            1            1            1           16     0.816600 2.383094e+05     0.093839           22 
000011@J287/extract/000020047923862794853_Titan_Andrey_S319_G13_V1-1_3nd_323-3_004_ali_DW_particles.mrcs J1/imported/000020047923862794853_Titan_Andrey_S319_G13_V1-1_3nd_323-3_004_ali_DW.mrc  3905.000000  1860.000000   177.925458   162.942082     1.111611     -4.13562     -0.83162 14508.551758 14321.143555    -72.75486     0.000000     0.000000            1            2            1           16     0.802639 2.384856e+05     0.242415           25 
000017@J287/extract/000020047923862794853_Titan_Andrey_S319_G13_V1-1_3nd_323-3_004_ali_DW_particles.mrcs J1/imported/000020047923862794853_Titan_Andrey_S319_G13_V1-1_3nd_323-3_004_ali_DW.mrc  4043.000000   779.000000   -100.07849    51.135537    54.149618     -0.00562     -4.13562 14595.931641 14408.523438    -72.75486     0.000000     0.000000            1            1            1           16     0.803594 2.381715e+05     0.112882           34 
000019@J287/extract/000020047923862794853_Titan_Andrey_S319_G13_V1-1_3nd_323-3_004_ali_DW_particles.mrcs J1/imported/000020047923862794853_Titan_Andrey_S319_G13_V1-1_3nd_323-3_004_ali_DW.mrc  1665.000000  3483.000000   100.650081    32.432911    57.004394     3.298384     0.820384 14587.754883 14400.346680    -72.75486     0.000000     0.000000            1            2            1           16     0.818062 2.381965e+05     0.493135           16 
000021@J287/extract/000020047923862794853_Titan_Andrey_S319_G13_V1-1_3nd_323-3_004_ali_DW_particles.mrcs J1/imported/000020047923862794853_Titan_Andrey_S319_G13_V1-1_3nd_323-3_004_ali_DW.mrc  1714.000000  3000.000000   141.244632   106.246957   153.429780     -0.83162     -0.83162 14535.042969 14347.634766    -72.75486     0.000000     0.000000            1            1            1           16     0.788457 2.388842e+05     0.100545          240 
000023@J287/extract/000020047923862794853_Titan_Andrey_S319_G13_V1-1_3nd_323-3_004_ali_DW_particles.mrcs J1/imported/000020047923862794853_Titan_Andrey_S319_G13_V1-1_3nd_323-3_004_ali_DW.mrc  2069.000000  3906.000000    -34.51974    42.609388   123.883854     0.820384     -3.30962 14642.666016 14455.257812    -72.75486     0.000000     0.000000            1            2            1           16     0.815947 2.379927e+05     0.229001           55 
000024@J287/extract/000020047923862794853_Titan_Andrey_S319_G13_V1-1_3nd_323-3_004_ali_DW_particles.mrcs J1/imported/000020047923862794853_Titan_Andrey_S319_G13_V1-1_3nd_323-3_004_ali_DW.mrc  5328.000000  1912.000000     -3.73509    62.290679    62.726911     -0.00562     -0.83162 14533.004883 14345.596680    -72.75486     0.000000     0.000000            1            1            1           16     0.793306 2.384487e+05     0.078800           33 
000043@J287/extract/000020047923862794853_Titan_Andrey_S319_G13_V1-1_3nd_323-3_004_ali_DW_particles.mrcs J1/imported/000020047923862794853_Titan_Andrey_S319_G13_V1-1_3nd_323-3_004_ali_DW.mrc  1928.000000  3145.000000    -42.31944    37.867185   -105.11045     -0.00562     1.646384 14548.125000 14360.716797    -72.75486     0.000000     0.000000            1            2            1           16     0.808851 2.381767e+05     0.111418           35 
000049@J287/extract/000020047923862794853_Titan_Andrey_S319_G13_V1-1_3nd_323-3_004_ali_DW_particles.mrcs J1/imported/000020047923862794853_Titan_Andrey_S319_G13_V1-1_3nd_323-3_004_ali_DW.mrc  5179.000000  1392.000000   113.381374   116.929634   -179.97592     2.472384     0.820384 14563.208984 14375.800781    -72.75486     0.000000     0.000000            1            1            1           16     0.799331 2.385094e+05     0.196132          143 
000051@J287/extract/000020047923862794853_Titan_Andrey_S319_G13_V1-1_3nd_323-3_004_ali_DW_particles.mrcs J1/imported/000020047923862794853_Titan_Andrey_S319_G13_V1-1_3nd_323-3_004_ali_DW.mrc  3649.000000   730.000000   -132.98993    76.109649    77.128134     -4.13562     4.124384 14580.000977 14392.592773    -72.75486     0.000000     0.000000            1            2            1           16     0.803728 2.382964e+05     0.144829           13 
000054@J287/extract/000020047923862794853_Titan_Andrey_S319_G13_V1-1_3nd_323-3_004_ali_DW_particles.mrcs J1/imported/000020047923862794853_Titan_Andrey_S319_G13_V1-1_3nd_323-3_004_ali_DW.mrc   310.000000  2919.000000   -121.51739    63.556822     3.819607     0.820384     1.646384 14555.650391 14368.242188    -72.75486     0.000000     0.000000            1            1            1           16     0.809304 2.386677e+05     0.179773           33 
000057@J287/extract/000020047923862794853_Titan_Andrey_S319_G13_V1-1_3nd_323-3_004_ali_DW_particles.mrcs J1/imported/000020047923862794853_Titan_Andrey_S319_G13_V1-1_3nd_323-3_004_ali_DW.mrc  3158.000000  2023.000000   106.581792    18.823742   161.160561     2.472384     -3.30962 14487.570312 14300.162109    -72.75486     0.000000     0.000000            1            2            1           16     0.799972 2.385824e+05     0.213078           44 
000059@J287/extract/000020047923862794853_Titan_Andrey_S319_G13_V1-1_3nd_323-3_004_ali_DW_particles.mrcs J1/imported/000020047923862794853_Titan_Andrey_S319_G13_V1-1_3nd_323-3_004_ali_DW.mrc   424.000000   503.000000   -157.96950   157.074589   -101.19892     -0.83162     -0.00562 14686.264648 14498.856445    -72.75486     0.000000     0.000000            1            1            1           16     0.798030 2.383791e+05     0.257052           10 
000062@J287/extract/000020047923862794853_Titan_Andrey_S319_G13_V1-1_3nd_323-3_004_ali_DW_particles.mrcs J1/imported/000020047923862794853_Titan_Andrey_S319_G13_V1-1_3nd_323-3_004_ali_DW.mrc  1370.000000  3712.000000    -40.15846    33.292500    -82.69046     0.820384     0.820384 14612.057617 14424.649414    -72.75486     0.000000     0.000000            1            2            1           16     0.803545 2.384379e+05     0.127604           33 
000064@J287/extract/000020047923862794853_Titan_Andrey_S319_G13_V1-1_3nd_323-3_004_ali_DW_particles.mrcs J1/imported/000020047923862794853_Titan_Andrey_S319_G13_V1-1_3nd_323-3_004_ali_DW.mrc  1652.000000  1858.000000   -176.75028    98.670080    90.899455     0.820384     -0.00562 14485.487305 14298.079102    -72.75486     0.000000     0.000000            1            1            1           16     0.784850 2.386707e+05     0.495468           40 
000065@J287/extract/000020047923862794853_Titan_Andrey_S319_G13_V1-1_3nd_323-3_004_ali_DW_particles.mrcs J1/imported/000020047923862794853_Titan_Andrey_S319_G13_V1-1_3nd_323-3_004_ali_DW.mrc  5074.000000  3443.000000    99.536373   125.552095   -104.81178     -2.48362     1.646384 14758.290039 14570.881836    -72.75486     0.000000     0.000000            1            2            1           16     0.799398 2.384483e+05     0.074505           28 
000006@J287/extract/000021112284941873199_Titan_Andrey_S319_G13_V1-1_2nd_161-16_007_ali_DW_particles.mrcs J1/imported/000021112284941873199_Titan_Andrey_S319_G13_V1-1_2nd_161-16_007_ali_DW.mrc  3650.000000   690.000000    -36.41208   118.016307     -9.06853     -1.65762     -0.00562 13676.048828 13368.351562    20.822189     0.000000     0.000000            1            2            1           17     0.853551 2.417081e+05     0.096104          135 
000012@J287/extract/000021112284941873199_Titan_Andrey_S319_G13_V1-1_2nd_161-16_007_ali_DW_particles.mrcs J1/imported/000021112284941873199_Titan_Andrey_S319_G13_V1-1_2nd_161-16_007_ali_DW.mrc  4068.000000  1938.000000   -128.83852    82.227171    -57.90396     -4.13562     1.646384 13613.675781 13305.978516    20.822189     0.000000     0.000000            1            1            1           17     0.810952 2.395848e+05     0.220118           32 
000013@J287/extract/000021112284941873199_Titan_Andrey_S319_G13_V1-1_2nd_161-16_007_ali_DW_particles.mrcs J1/imported/000021112284941873199_Titan_Andrey_S319_G13_V1-1_2nd_161-16_007_ali_DW.mrc   937.000000  1450.000000    -27.68488    90.811858   142.994707     -0.00562     -0.00562 13625.895508 13318.198242    20.822189     0.000000     0.000000            1            2            1           17     0.817687 2.392611e+05     0.114951           54 
000019@J287/extract/000021112284941873199_Titan_Andrey_S319_G13_V1-1_2nd_161-16_007_ali_DW_particles.mrcs J1/imported/000021112284941873199_Titan_Andrey_S319_G13_V1-1_2nd_161-16_007_ali_DW.mrc  1858.000000  1231.000000    79.116738    40.478427   -145.78785     0.820384     2.472384 13609.397461 13301.700195    20.822189     0.000000     0.000000            1            1            1           17     0.819107 2.390918e+05     0.214870           25 
000027@J287/extract/000021112284941873199_Titan_Andrey_S319_G13_V1-1_2nd_161-16_007_ali_DW_particles.mrcs J1/imported/000021112284941873199_Titan_Andrey_S319_G13_V1-1_2nd_161-16_007_ali_DW.mrc  3485.000000  3322.000000   170.660596   109.832515    25.488692     0.820384     0.820384 13669.084961 13361.387695    20.822189     0.000000     0.000000            1            2            1           17     0.810947 2.397865e+05     0.133563           62 
000029@J287/extract/000021112284941873199_Titan_Andrey_S319_G13_V1-1_2nd_161-16_007_ali_DW_particles.mrcs J1/imported/000021112284941873199_Titan_Andrey_S319_G13_V1-1_2nd_161-16_007_ali_DW.mrc  3947.000000  3230.000000   164.977826    90.304590    -47.55838     -0.00562     -0.00562 13671.391602 13363.694336    20.822189     0.000000     0.000000            1            1            1           17     0.827187 2.401410e+05     0.152647           15 
000031@J287/extract/000021112284941873199_Titan_Andrey_S319_G13_V1-1_2nd_161-16_007_ali_DW_particles.mrcs J1/imported/000021112284941873199_Titan_Andrey_S319_G13_V1-1_2nd_161-16_007_ali_DW.mrc  5254.000000  2757.000000   115.610886    80.018643    -16.96035     -0.00562     1.646384 13709.357422 13401.660156    20.822189     0.000000     0.000000            1            2            1           17     0.827449 2.396519e+05     0.097635          116 
000032@J287/extract/000021112284941873199_Titan_Andrey_S319_G13_V1-1_2nd_161-16_007_ali_DW_particles.mrcs J1/imported/000021112284941873199_Titan_Andrey_S319_G13_V1-1_2nd_161-16_007_ali_DW.mrc  2385.000000   852.000000    41.425771   108.914194    -30.30526     -1.65762     4.124384 13632.057617 13324.360352    20.822189     0.000000     0.000000            1            1            1           17     0.812577 2.395063e+05     0.111843           88 
000033@J287/extract/000021112284941873199_Titan_Andrey_S319_G13_V1-1_2nd_161-16_007_ali_DW_particles.mrcs J1/imported/000021112284941873199_Titan_Andrey_S319_G13_V1-1_2nd_161-16_007_ali_DW.mrc  1078.000000  2294.000000    83.914022   118.747884    84.483215     -0.83162     -1.65762 13602.903320 13295.206055    20.822189     0.000000     0.000000            1            2            1           17     0.808067 2.395489e+05     0.183041           69 
000037@J287/extract/000021112284941873199_Titan_Andrey_S319_G13_V1-1_2nd_161-16_007_ali_DW_particles.mrcs J1/imported/000021112284941873199_Titan_Andrey_S319_G13_V1-1_2nd_161-16_007_ali_DW.mrc  4985.000000  3047.000000    96.847888    55.670673    -52.32498     -0.83162     1.646384 13700.531250 13392.833984    20.822189     0.000000     0.000000            1            1            1           17     0.812273 2.395027e+05     0.107190           33 
000039@J287/extract/000021112284941873199_Titan_Andrey_S319_G13_V1-1_2nd_161-16_007_ali_DW_particles.mrcs J1/imported/000021112284941873199_Titan_Andrey_S319_G13_V1-1_2nd_161-16_007_ali_DW.mrc  4849.000000  1281.000000   -123.79309   122.273708    -76.84176     -0.83162     -0.00562 13688.448242 13380.750977    20.822189     0.000000     0.000000            1            2            1           17     0.819587 2.394327e+05     0.159834           48 
000040@J287/extract/000021112284941873199_Titan_Andrey_S319_G13_V1-1_2nd_161-16_007_ali_DW_particles.mrcs J1/imported/000021112284941873199_Titan_Andrey_S319_G13_V1-1_2nd_161-16_007_ali_DW.mrc  1300.000000  3091.000000   -123.30703    30.551518   -173.04362     -0.00562     -4.13562 13649.142578 13341.445312    20.822189     0.000000     0.000000            1            1            1           17     0.810984 2.394834e+05     0.243997           23 
000042@J287/extract/000021112284941873199_Titan_Andrey_S319_G13_V1-1_2nd_161-16_007_ali_DW_particles.mrcs J1/imported/000021112284941873199_Titan_Andrey_S319_G13_V1-1_2nd_161-16_007_ali_DW.mrc  3313.000000  2712.000000    59.713283   104.958157   -135.12067     3.298384     0.820384 13609.218750 13301.521484    20.822189     0.000000     0.000000            1            2            1           17     0.814907 2.392801e+05     0.144649           66 
000004@J287/extract/000022552783720109514_Titan_Andrey_S319_G13_V1-1_2nd_146-16_003_ali_DW_particles.mrcs J1/imported/000022552783720109514_Titan_Andrey_S319_G13_V1-1_2nd_146-16_003_ali_DW.mrc  2623.000000  3893.000000   172.106433   124.771638   -141.38797     1.646384     -6.61362  6543.750977  6236.538574    -41.09746     0.000000     0.000000            1            1            1           18     0.815260 2.387389e+05     0.134356          108 
000009@J287/extract/000022552783720109514_Titan_Andrey_S319_G13_V1-1_2nd_146-16_003_ali_DW_particles.mrcs J1/imported/000022552783720109514_Titan_Andrey_S319_G13_V1-1_2nd_146-16_003_ali_DW.mrc  2004.000000   342.000000    68.739015    22.398501    74.467428     -3.30962     -3.30962  6357.678223  6050.465820    -41.09746     0.000000     0.000000            1            2            1           18     0.796287 2.386547e+05     0.078723           31 
000015@J287/extract/000022552783720109514_Titan_Andrey_S319_G13_V1-1_2nd_146-16_003_ali_DW_particles.mrcs J1/imported/000022552783720109514_Titan_Andrey_S319_G13_V1-1_2nd_146-16_003_ali_DW.mrc  2523.000000  2756.000000    74.026662   117.551956   131.308055     2.472384     2.472384  6426.138184  6118.925781    -41.09746     0.000000     0.000000            1            1            1           18     0.819079 2.381779e+05     0.192362          146 
000016@J287/extract/000022552783720109514_Titan_Andrey_S319_G13_V1-1_2nd_146-16_003_ali_DW_particles.mrcs J1/imported/000022552783720109514_Titan_Andrey_S319_G13_V1-1_2nd_146-16_003_ali_DW.mrc  2214.000000  3514.000000    -21.98275    78.826892   -119.43052     -3.30962     -2.48362  6477.448730  6170.236328    -41.09746     0.000000     0.000000            1            2            1           18     0.811025 2.383122e+05     0.036682           76 
000017@J287/extract/000022552783720109514_Titan_Andrey_S319_G13_V1-1_2nd_146-16_003_ali_DW_particles.mrcs J1/imported/000022552783720109514_Titan_Andrey_S319_G13_V1-1_2nd_146-16_003_ali_DW.mrc  5193.000000  3409.000000   123.120968   112.827504    63.664647     -0.83162     -0.00562  6607.483887  6300.271484    -41.09746     0.000000     0.000000            1            1            1           18     0.793337 2.382789e+05     0.239194           89 
000019@J287/extract/000022552783720109514_Titan_Andrey_S319_G13_V1-1_2nd_146-16_003_ali_DW_particles.mrcs J1/imported/000022552783720109514_Titan_Andrey_S319_G13_V1-1_2nd_146-16_003_ali_DW.mrc   845.000000  2758.000000   -134.53465   154.296792   -165.59444     -9.91762     -4.96162  6344.301758  6037.089355    -41.09746     0.000000     0.000000            1            2            1           18     0.800392 2.383215e+05     0.235293           37 
000025@J287/extract/000022552783720109514_Titan_Andrey_S319_G13_V1-1_2nd_146-16_003_ali_DW_particles.mrcs J1/imported/000022552783720109514_Titan_Andrey_S319_G13_V1-1_2nd_146-16_003_ali_DW.mrc  4831.000000  1271.000000    65.028870    83.222385     1.775966    -16.52562     4.950384  6487.466797  6180.254395    -41.09746     0.000000     0.000000            1            1            1           18     0.783885 2.386656e+05     0.085053           74 
000007@J287/extract/000022718980412603256_Titan_Andrey_S319_G13_V1-1_131-5_006_ali_DW_particles.mrcs J1/imported/000022718980412603256_Titan_Andrey_S319_G13_V1-1_131-5_006_ali_DW.mrc  4007.000000   401.000000    73.839907   107.231545    73.111624     -2.48362     -0.83162 11162.692383 10482.650391   233.510406     0.000000     0.000000            1            2            1           19     0.819151 2.402022e+05     0.339085           37 
000008@J287/extract/000022718980412603256_Titan_Andrey_S319_G13_V1-1_131-5_006_ali_DW_particles.mrcs J1/imported/000022718980412603256_Titan_Andrey_S319_G13_V1-1_131-5_006_ali_DW.mrc  4478.000000  2710.000000    98.238932    46.468456    -33.42491     -0.00562     -1.65762 11066.569336 10386.527344   233.510406     0.000000     0.000000            1            1            1           19     0.817890 2.405939e+05     0.057037           32 
000016@J287/extract/000022718980412603256_Titan_Andrey_S319_G13_V1-1_131-5_006_ali_DW_particles.mrcs J1/imported/000022718980412603256_Titan_Andrey_S319_G13_V1-1_131-5_006_ali_DW.mrc  2441.000000   813.000000   165.319281   143.450997    46.364219     -4.96162     -0.83162 11054.631836 10374.589844   233.510406     0.000000     0.000000            1            2            1           19     0.814721 2.404105e+05     0.364426           12 
000018@J287/extract/000022718980412603256_Titan_Andrey_S319_G13_V1-1_131-5_006_ali_DW_particles.mrcs J1/imported/000022718980412603256_Titan_Andrey_S319_G13_V1-1_131-5_006_ali_DW.mrc  1380.000000  1704.000000   161.995952    60.493830   102.529261     0.820384     -0.00562 10984.960938 10304.918945   233.510406     0.000000     0.000000            1            1            1           19     0.815209 2.401075e+05     0.228732           21 
000020@J287/extract/000022718980412603256_Titan_Andrey_S319_G13_V1-1_131-5_006_ali_DW_particles.mrcs J1/imported/000022718980412603256_Titan_Andrey_S319_G13_V1-1_131-5_006_ali_DW.mrc  4823.000000   935.000000   141.486494   124.973278   101.035735     -0.00562     -0.83162 11162.636719 10482.594727   233.510406     0.000000     0.000000            1            2            1           19     0.829469 2.404411e+05     0.302129           33 
000027@J287/extract/000022718980412603256_Titan_Andrey_S319_G13_V1-1_131-5_006_ali_DW_particles.mrcs J1/imported/000022718980412603256_Titan_Andrey_S319_G13_V1-1_131-5_006_ali_DW.mrc  4738.000000  3386.000000   114.997717    47.806887    75.195303     -1.65762     -9.09162 11127.110352 10447.068359   233.510406     0.000000     0.000000            1            1            1           19     0.816545 2.402672e+05     0.204645            7 
000029@J287/extract/000022718980412603256_Titan_Andrey_S319_G13_V1-1_131-5_006_ali_DW_particles.mrcs J1/imported/000022718980412603256_Titan_Andrey_S319_G13_V1-1_131-5_006_ali_DW.mrc  2939.000000  1645.000000   156.511706    18.247569    60.230985     4.124384     2.472384 11006.674805 10326.632812   233.510406     0.000000     0.000000            1            2            1           19     0.826020 2.406959e+05     0.493493           17 
000030@J287/extract/000022718980412603256_Titan_Andrey_S319_G13_V1-1_131-5_006_ali_DW_particles.mrcs J1/imported/000022718980412603256_Titan_Andrey_S319_G13_V1-1_131-5_006_ali_DW.mrc  4554.000000  3232.000000   -176.53189   138.778567   -143.50095     -0.83162     -0.83162 11106.071289 10426.029297   233.510406     0.000000     0.000000            1            1            1           19     0.814016 2.404390e+05     0.110270           20 
000032@J287/extract/000022718980412603256_Titan_Andrey_S319_G13_V1-1_131-5_006_ali_DW_particles.mrcs J1/imported/000022718980412603256_Titan_Andrey_S319_G13_V1-1_131-5_006_ali_DW.mrc  3954.000000   702.000000    14.525643    95.679050     6.780712     -0.00562     -0.83162 11123.485352 10443.443359   233.510406     0.000000     0.000000            1            2            1           19     0.817779 2.402725e+05     0.271461            9 
000033@J287/extract/000022718980412603256_Titan_Andrey_S319_G13_V1-1_131-5_006_ali_DW_particles.mrcs J1/imported/000022718980412603256_Titan_Andrey_S319_G13_V1-1_131-5_006_ali_DW.mrc   265.000000   572.000000   -161.33965   102.367370    -55.60189     -0.83162     -0.00562 11141.475586 10461.433594   233.510406     0.000000     0.000000            1            1            1           19     0.834280 2.399579e+05     0.557294            8 
000035@J287/extract/000022718980412603256_Titan_Andrey_S319_G13_V1-1_131-5_006_ali_DW_particles.mrcs J1/imported/000022718980412603256_Titan_Andrey_S319_G13_V1-1_131-5_006_ali_DW.mrc  1336.000000  1002.000000    -69.09423    48.499809   -108.97853     1.646384     1.646384 11041.119141 10361.077148   233.510406     0.000000     0.000000            1            2            1           19     0.819861 2.402800e+05     0.454512           14 
000044@J287/extract/000022718980412603256_Titan_Andrey_S319_G13_V1-1_131-5_006_ali_DW_particles.mrcs J1/imported/000022718980412603256_Titan_Andrey_S319_G13_V1-1_131-5_006_ali_DW.mrc  3050.000000  3531.000000   142.952202   129.501564    -75.19226     4.124384     0.820384 11080.956055 10400.914062   233.510406     0.000000     0.000000            1            1            1           19     0.816022 2.402675e+05     0.325034            7 
000046@J287/extract/000022718980412603256_Titan_Andrey_S319_G13_V1-1_131-5_006_ali_DW_particles.mrcs J1/imported/000022718980412603256_Titan_Andrey_S319_G13_V1-1_131-5_006_ali_DW.mrc  3981.000000  2331.000000   -148.29521   155.653511    -93.99665     -4.13562     -0.00562 11030.323242 10350.281250   233.510406     0.000000     0.000000            1            2            1           19     0.817091 2.404206e+05     0.150115            9 
000047@J287/extract/000022718980412603256_Titan_Andrey_S319_G13_V1-1_131-5_006_ali_DW_particles.mrcs J1/imported/000022718980412603256_Titan_Andrey_S319_G13_V1-1_131-5_006_ali_DW.mrc  5066.000000  2463.000000   -166.98247   112.413864   169.476547     -1.65762     -0.00562 11090.670898 10410.628906   233.510406     0.000000     0.000000            1            1            1           19     0.826670 2.405848e+05     0.142731           66 
000052@J287/extract/000022718980412603256_Titan_Andrey_S319_G13_V1-1_131-5_006_ali_DW_particles.mrcs J1/imported/000022718980412603256_Titan_Andrey_S319_G13_V1-1_131-5_006_ali_DW.mrc  4166.000000  2901.000000   -106.54075    96.904042   174.423411     0.820384     -2.48362 11063.739258 10383.697266   233.510406     0.000000     0.000000            1            2            1           19     0.817358 2.403474e+05     0.096771           28 
000056@J287/extract/000022718980412603256_Titan_Andrey_S319_G13_V1-1_131-5_006_ali_DW_particles.mrcs J1/imported/000022718980412603256_Titan_Andrey_S319_G13_V1-1_131-5_006_ali_DW.mrc  1184.000000  2617.000000    -30.69369   112.812641   -153.33546     -2.48362     -3.30962 10978.931641 10298.889648   233.510406     0.000000     0.000000            1            1            1           19     0.839615 2.403573e+05     0.181763           13 
000015@J287/extract/000023132006418930107_Titan_Andrey_S319_G13_V1-1_2nd_164-8_001_ali_DW_particles.mrcs J1/imported/000023132006418930107_Titan_Andrey_S319_G13_V1-1_2nd_164-8_001_ali_DW.mrc   729.000000   966.000000    71.618044   146.188930   124.368253     -1.65762     -8.26562 14045.408203 13168.161133    -19.64594     0.000000     0.000000            1            1            1           20     0.805124 2.400089e+05     0.178427           18 
000018@J287/extract/000023132006418930107_Titan_Andrey_S319_G13_V1-1_2nd_164-8_001_ali_DW_particles.mrcs J1/imported/000023132006418930107_Titan_Andrey_S319_G13_V1-1_2nd_164-8_001_ali_DW.mrc  4086.000000  3233.000000     6.086644   102.945714   -102.10244     0.820384     -0.00562 14034.732422 13157.485352    -19.64594     0.000000     0.000000            1            2            1           20     0.810701 2.392337e+05     0.302862           20 
000022@J287/extract/000023132006418930107_Titan_Andrey_S319_G13_V1-1_2nd_164-8_001_ali_DW_particles.mrcs J1/imported/000023132006418930107_Titan_Andrey_S319_G13_V1-1_2nd_164-8_001_ali_DW.mrc  1017.000000  2640.000000   -131.29924    56.578703    -20.50215     -4.96162     -0.00562 13938.515625 13061.268555    -19.64594     0.000000     0.000000            1            1            1           20     0.805497 2.393719e+05     0.200738           25 
000027@J287/extract/000023132006418930107_Titan_Andrey_S319_G13_V1-1_2nd_164-8_001_ali_DW_particles.mrcs J1/imported/000023132006418930107_Titan_Andrey_S319_G13_V1-1_2nd_164-8_001_ali_DW.mrc  3408.000000  1757.000000   136.567088    66.019255   127.266517     0.820384     1.646384 13913.707031 13036.459961    -19.64594     0.000000     0.000000            1            2            1           20     0.809907 2.393614e+05     0.080274           40 
000033@J287/extract/000023132006418930107_Titan_Andrey_S319_G13_V1-1_2nd_164-8_001_ali_DW_particles.mrcs J1/imported/000023132006418930107_Titan_Andrey_S319_G13_V1-1_2nd_164-8_001_ali_DW.mrc  2515.000000   574.000000   169.248838   106.052237     1.133146     -1.65762     -0.00562 14084.957031 13207.709961    -19.64594     0.000000     0.000000            1            1            1           20     0.808648 2.391732e+05     0.255353           33 
000037@J287/extract/000023132006418930107_Titan_Andrey_S319_G13_V1-1_2nd_164-8_001_ali_DW_particles.mrcs J1/imported/000023132006418930107_Titan_Andrey_S319_G13_V1-1_2nd_164-8_001_ali_DW.mrc  4552.000000  2387.000000   125.952925    39.760889    56.483373     3.298384     -2.48362 13984.536133 13107.289062    -19.64594     0.000000     0.000000            1            2            1           20     0.801359 2.396060e+05     0.223878           29 
000038@J287/extract/000023132006418930107_Titan_Andrey_S319_G13_V1-1_2nd_164-8_001_ali_DW_particles.mrcs J1/imported/000023132006418930107_Titan_Andrey_S319_G13_V1-1_2nd_164-8_001_ali_DW.mrc  4523.000000  3219.000000   114.808386   118.259955   176.275864     -0.83162     4.124384 14053.770508 13176.523438    -19.64594     0.000000     0.000000            1            1            1           20     0.803952 2.399773e+05     0.250298           47 
000041@J287/extract/000023132006418930107_Titan_Andrey_S319_G13_V1-1_2nd_164-8_001_ali_DW_particles.mrcs J1/imported/000023132006418930107_Titan_Andrey_S319_G13_V1-1_2nd_164-8_001_ali_DW.mrc   551.000000  1572.000000   -155.18093    37.897160    -22.16099     -1.65762     1.646384 13990.972656 13113.725586    -19.64594     0.000000     0.000000            1            2            1           20     0.806023 2.393590e+05     0.198703           22 
000042@J287/extract/000023132006418930107_Titan_Andrey_S319_G13_V1-1_2nd_164-8_001_ali_DW_particles.mrcs J1/imported/000023132006418930107_Titan_Andrey_S319_G13_V1-1_2nd_164-8_001_ali_DW.mrc  4701.000000  2647.000000   176.269687   120.466495   154.775412     -0.00562     -0.83162 14012.702148 13135.455078    -19.64594     0.000000     0.000000            1            1            1           20     0.807887 2.397807e+05     0.459684           12 
000043@J287/extract/000023132006418930107_Titan_Andrey_S319_G13_V1-1_2nd_164-8_001_ali_DW_particles.mrcs J1/imported/000023132006418930107_Titan_Andrey_S319_G13_V1-1_2nd_164-8_001_ali_DW.mrc  1950.000000  3931.000000   124.462350   108.962112    69.255051     -0.00562     -0.83162 14021.343750 13144.096680    -19.64594     0.000000     0.000000            1            2            1           20     0.791344 2.394931e+05     0.209564            9 
000044@J287/extract/000023132006418930107_Titan_Andrey_S319_G13_V1-1_2nd_164-8_001_ali_DW_particles.mrcs J1/imported/000023132006418930107_Titan_Andrey_S319_G13_V1-1_2nd_164-8_001_ali_DW.mrc  2219.000000   853.000000    -84.98917    69.320707     7.451161     2.472384     -1.65762 14018.802734 13141.555664    -19.64594     0.000000     0.000000            1            1            1           20     0.805156 2.392751e+05     0.078125           19 
000047@J287/extract/000023132006418930107_Titan_Andrey_S319_G13_V1-1_2nd_164-8_001_ali_DW_particles.mrcs J1/imported/000023132006418930107_Titan_Andrey_S319_G13_V1-1_2nd_164-8_001_ali_DW.mrc  2586.000000  2435.000000    41.032192    72.496335   106.564641     0.820384     -0.83162 13886.201172 13008.954102    -19.64594     0.000000     0.000000            1            2            1           20     0.799357 2.396036e+05     0.295084           22 
000048@J287/extract/000023132006418930107_Titan_Andrey_S319_G13_V1-1_2nd_164-8_001_ali_DW_particles.mrcs J1/imported/000023132006418930107_Titan_Andrey_S319_G13_V1-1_2nd_164-8_001_ali_DW.mrc  4425.000000  2082.000000   -141.23828    57.879765    -16.60199     -1.65762     -2.48362 13968.112305 13090.865234    -19.64594     0.000000     0.000000            1            1            1           20     0.804652 2.394922e+05     0.227828           49 
000055@J287/extract/000023132006418930107_Titan_Andrey_S319_G13_V1-1_2nd_164-8_001_ali_DW_particles.mrcs J1/imported/000023132006418930107_Titan_Andrey_S319_G13_V1-1_2nd_164-8_001_ali_DW.mrc  3972.000000  1464.000000   119.219393    39.852418    20.946540     1.646384     2.472384 13980.396484 13103.149414    -19.64594     0.000000     0.000000            1            2            1           20     0.799722 2.395746e+05     0.101671           81 
000058@J287/extract/000023132006418930107_Titan_Andrey_S319_G13_V1-1_2nd_164-8_001_ali_DW_particles.mrcs J1/imported/000023132006418930107_Titan_Andrey_S319_G13_V1-1_2nd_164-8_001_ali_DW.mrc  2419.000000  3133.000000    -78.58537   107.128340   127.486868     1.646384     2.472384 13942.289062 13065.041992    -19.64594     0.000000     0.000000            1            1            1           20     0.817232 2.392245e+05     0.196653           49 
000016@J287/extract/000029308107902116281_Titan_Andrey_S319_G13_V1-1_3nd_271-10_001_ali_DW_particles.mrcs J1/imported/000029308107902116281_Titan_Andrey_S319_G13_V1-1_3nd_271-10_001_ali_DW.mrc  1344.000000  2980.000000    -62.92790    96.387336    45.102850     -0.83162     -0.00562 15051.782227 14266.182617    -20.37323     0.000000     0.000000            1            2            1           21     0.815265 2.391877e+05     0.112260           40 
000019@J287/extract/000029308107902116281_Titan_Andrey_S319_G13_V1-1_3nd_271-10_001_ali_DW_particles.mrcs J1/imported/000029308107902116281_Titan_Andrey_S319_G13_V1-1_3nd_271-10_001_ali_DW.mrc  4857.000000   684.000000   114.585083   105.344480    95.567399     0.820384     -0.00562 15419.905273 14634.305664    -20.37323     0.000000     0.000000            1            1            1           21     0.774293 2.394392e+05     0.143328           30 
000023@J287/extract/000029308107902116281_Titan_Andrey_S319_G13_V1-1_3nd_271-10_001_ali_DW_particles.mrcs J1/imported/000029308107902116281_Titan_Andrey_S319_G13_V1-1_3nd_271-10_001_ali_DW.mrc  3643.000000  1140.000000    -83.60696    70.614296   118.086112     -1.65762     -4.13562 15149.364258 14363.764648    -20.37323     0.000000     0.000000            1            2            1           21     0.787404 2.389434e+05     0.084152           27 
000024@J287/extract/000029308107902116281_Titan_Andrey_S319_G13_V1-1_3nd_271-10_001_ali_DW_particles.mrcs J1/imported/000029308107902116281_Titan_Andrey_S319_G13_V1-1_3nd_271-10_001_ali_DW.mrc  2561.000000  2948.000000    -63.48736   135.399374   116.008061     -4.13562     1.646384 15035.644531 14250.044922    -20.37323     0.000000     0.000000            1            1            1           21     0.815915 2.387110e+05     0.080171           61 
000026@J287/extract/000029308107902116281_Titan_Andrey_S319_G13_V1-1_3nd_271-10_001_ali_DW_particles.mrcs J1/imported/000029308107902116281_Titan_Andrey_S319_G13_V1-1_3nd_271-10_001_ali_DW.mrc  2904.000000  3242.000000    80.006887   131.991915    -54.09423     0.820384     0.820384 15063.221680 14277.622070    -20.37323     0.000000     0.000000            1            2            1           21     0.800299 2.391449e+05     0.249399           12 
000027@J287/extract/000029308107902116281_Titan_Andrey_S319_G13_V1-1_3nd_271-10_001_ali_DW_particles.mrcs J1/imported/000029308107902116281_Titan_Andrey_S319_G13_V1-1_3nd_271-10_001_ali_DW.mrc  3066.000000  3435.000000    -33.28853    88.376631     -8.95790     -3.30962     3.298384 15082.762695 14297.163086    -20.37323     0.000000     0.000000            1            1            1           21     0.799530 2.389152e+05     0.191049           56 
000030@J287/extract/000029308107902116281_Titan_Andrey_S319_G13_V1-1_3nd_271-10_001_ali_DW_particles.mrcs J1/imported/000029308107902116281_Titan_Andrey_S319_G13_V1-1_3nd_271-10_001_ali_DW.mrc  1936.000000  2344.000000    -84.77588    58.676638    -52.64275     -1.65762     -7.43962 15013.408203 14227.808594    -20.37323     0.000000     0.000000            1            2            1           21     0.800383 2.391130e+05     0.123317           57 
000031@J287/extract/000029308107902116281_Titan_Andrey_S319_G13_V1-1_3nd_271-10_001_ali_DW_particles.mrcs J1/imported/000029308107902116281_Titan_Andrey_S319_G13_V1-1_3nd_271-10_001_ali_DW.mrc   477.000000  1003.000000    87.155345    62.777354    -80.52427     -2.48362     -1.65762 15190.952148 14405.352539    -20.37323     0.000000     0.000000            1            1            1           21     0.811147 2.388705e+05     0.083235           63 
000032@J287/extract/000029308107902116281_Titan_Andrey_S319_G13_V1-1_3nd_271-10_001_ali_DW_particles.mrcs J1/imported/000029308107902116281_Titan_Andrey_S319_G13_V1-1_3nd_271-10_001_ali_DW.mrc   140.000000  3804.000000    77.107818    53.046632    41.439441     1.646384     -0.00562 15134.984375 14349.384766    -20.37323     0.000000     0.000000            1            2            1           21     0.823247 2.387334e+05     0.212446            8 
000036@J287/extract/000029308107902116281_Titan_Andrey_S319_G13_V1-1_3nd_271-10_001_ali_DW_particles.mrcs J1/imported/000029308107902116281_Titan_Andrey_S319_G13_V1-1_3nd_271-10_001_ali_DW.mrc  4257.000000  3730.000000   -101.08106   106.767566    -97.50814     -1.65762     -0.83162 15164.515625 14378.916016    -20.37323     0.000000     0.000000            1            1            1           21     0.778761 2.388696e+05     0.100422           66 
000037@J287/extract/000029308107902116281_Titan_Andrey_S319_G13_V1-1_3nd_271-10_001_ali_DW_particles.mrcs J1/imported/000029308107902116281_Titan_Andrey_S319_G13_V1-1_3nd_271-10_001_ali_DW.mrc  3084.000000  1464.000000    66.557363    91.575445     -9.46995     6.602384     4.124384 15076.369141 14290.769531    -20.37323     0.000000     0.000000            1            2            1           21     0.798192 2.388841e+05     0.117613           51 
000039@J287/extract/000029308107902116281_Titan_Andrey_S319_G13_V1-1_3nd_271-10_001_ali_DW_particles.mrcs J1/imported/000029308107902116281_Titan_Andrey_S319_G13_V1-1_3nd_271-10_001_ali_DW.mrc   927.000000  3409.000000   -169.68957    80.702058   128.285069     0.820384     -0.00562 15095.629883 14310.030273    -20.37323     0.000000     0.000000            1            1            1           21     0.817780 2.389264e+05     0.094205           92 
000043@J287/extract/000029308107902116281_Titan_Andrey_S319_G13_V1-1_3nd_271-10_001_ali_DW_particles.mrcs J1/imported/000029308107902116281_Titan_Andrey_S319_G13_V1-1_3nd_271-10_001_ali_DW.mrc  4607.000000   145.000000    -47.99647   132.421789    -63.74774     1.646384     0.820384 15461.810547 14676.210938    -20.37323     0.000000     0.000000            1            2            1           21     0.764835 2.389298e+05     0.154461           70 
000018@J287/extract/000031321964701536080_Titan_Andrey_S319_G13_V1-1_3nd_308-19_008_ali_DW_particles.mrcs J1/imported/000031321964701536080_Titan_Andrey_S319_G13_V1-1_3nd_308-19_008_ali_DW.mrc  5072.000000  2756.000000   -176.75193   101.100710   -132.22583     1.646384     2.472384 13451.251953 12793.283203     -9.65296     0.000000     0.000000            1            2            1           22     0.804606 2.391319e+05     0.122603           64 
000019@J287/extract/000031321964701536080_Titan_Andrey_S319_G13_V1-1_3nd_308-19_008_ali_DW_particles.mrcs J1/imported/000031321964701536080_Titan_Andrey_S319_G13_V1-1_3nd_308-19_008_ali_DW.mrc  1475.000000  2288.000000   176.256339   112.396294   -169.60554     1.646384     -0.83162 13292.834961 12634.866211     -9.65296     0.000000     0.000000            1            1            1           22     0.815098 2.395849e+05     0.089110          106 
000021@J287/extract/000031321964701536080_Titan_Andrey_S319_G13_V1-1_3nd_308-19_008_ali_DW_particles.mrcs J1/imported/000031321964701536080_Titan_Andrey_S319_G13_V1-1_3nd_308-19_008_ali_DW.mrc  1580.000000  3824.000000   -135.35662   163.209437   144.887134     -0.83162     -0.00562 13363.725586 12705.756836     -9.65296     0.000000     0.000000            1            2            1           22     0.815478 2.394290e+05     0.165440           22 
000027@J287/extract/000031321964701536080_Titan_Andrey_S319_G13_V1-1_3nd_308-19_008_ali_DW_particles.mrcs J1/imported/000031321964701536080_Titan_Andrey_S319_G13_V1-1_3nd_308-19_008_ali_DW.mrc  3751.000000  3274.000000    44.189948   103.922262    -43.41138     -5.78762     -3.30962 13354.726562 12696.757812     -9.65296     0.000000     0.000000            1            1            1           22     0.809243 2.394695e+05     0.150298           50 
000029@J287/extract/000031321964701536080_Titan_Andrey_S319_G13_V1-1_3nd_308-19_008_ali_DW_particles.mrcs J1/imported/000031321964701536080_Titan_Andrey_S319_G13_V1-1_3nd_308-19_008_ali_DW.mrc  3565.000000  1375.000000   -175.37808   123.306060   141.490381     2.472384     -0.00562 13387.247070 12729.278320     -9.65296     0.000000     0.000000            1            2            1           22     0.808840 2.393767e+05     0.255202           17 
000032@J287/extract/000031321964701536080_Titan_Andrey_S319_G13_V1-1_3nd_308-19_008_ali_DW_particles.mrcs J1/imported/000031321964701536080_Titan_Andrey_S319_G13_V1-1_3nd_308-19_008_ali_DW.mrc  4180.000000  3914.000000   -142.79723    69.782339   -149.64286     -0.83162     0.820384 13437.006836 12779.038086     -9.65296     0.000000     0.000000            1            1            1           22     0.802256 2.392756e+05     0.115070          168 
000033@J287/extract/000031321964701536080_Titan_Andrey_S319_G13_V1-1_3nd_308-19_008_ali_DW_particles.mrcs J1/imported/000031321964701536080_Titan_Andrey_S319_G13_V1-1_3nd_308-19_008_ali_DW.mrc  5491.000000  3053.000000   -161.29101    92.702797    -61.22049     -0.83162     -0.00562 13517.502930 12859.534180     -9.65296     0.000000     0.000000            1            2            1           22     0.819322 2.395991e+05     0.136537          138 
000034@J287/extract/000031321964701536080_Titan_Andrey_S319_G13_V1-1_3nd_308-19_008_ali_DW_particles.mrcs J1/imported/000031321964701536080_Titan_Andrey_S319_G13_V1-1_3nd_308-19_008_ali_DW.mrc  2102.000000  2830.000000    -59.73534   141.716024   -157.85062     3.298384     8.254384 13286.629883 12628.661133     -9.65296     0.000000     0.000000            1            1            1           22     0.798865 2.395997e+05     0.057268           26 
000038@J287/extract/000031321964701536080_Titan_Andrey_S319_G13_V1-1_3nd_308-19_008_ali_DW_particles.mrcs J1/imported/000031321964701536080_Titan_Andrey_S319_G13_V1-1_3nd_308-19_008_ali_DW.mrc  3807.000000  3634.000000   120.680078    18.618095    69.017459     -0.00562     -0.00562 13381.375000 12723.406250     -9.65296     0.000000     0.000000            1            2            1           22     0.811082 2.393445e+05     0.153959           21 
000047@J287/extract/000031321964701536080_Titan_Andrey_S319_G13_V1-1_3nd_308-19_008_ali_DW_particles.mrcs J1/imported/000031321964701536080_Titan_Andrey_S319_G13_V1-1_3nd_308-19_008_ali_DW.mrc  1520.000000  2813.000000   117.856467   129.814328     7.642390     2.472384     -1.65762 13298.067383 12640.098633     -9.65296     0.000000     0.000000            1            1            1           22     0.808566 2.393265e+05     0.102014           37 
000001@J287/extract/000031935784013852910_Titan_Andrey_S319_G13_V1-1_2nd_146-8_000_ali_DW_particles.mrcs J1/imported/000031935784013852910_Titan_Andrey_S319_G13_V1-1_2nd_146-8_000_ali_DW.mrc  5010.000000  1596.000000    54.782464    56.313265    -18.78427     -0.00562     0.820384  8746.981445  8656.052734     -4.79800     0.000000     0.000000            1            2            1           23     0.807562 2.395037e+05     0.207443           20 
000003@J287/extract/000031935784013852910_Titan_Andrey_S319_G13_V1-1_2nd_146-8_000_ali_DW_particles.mrcs J1/imported/000031935784013852910_Titan_Andrey_S319_G13_V1-1_2nd_146-8_000_ali_DW.mrc  4736.000000  3279.000000   156.641202   104.871273    -88.66744     -3.30962     -2.48362  8682.845703  8591.916992     -4.79800     0.000000     0.000000            1            1            1           23     0.814962 2.393481e+05     0.311264           20 
000004@J287/extract/000031935784013852910_Titan_Andrey_S319_G13_V1-1_2nd_146-8_000_ali_DW_particles.mrcs J1/imported/000031935784013852910_Titan_Andrey_S319_G13_V1-1_2nd_146-8_000_ali_DW.mrc  4090.000000   435.000000     3.222887    49.113682    85.362248     4.124384     -1.65762  8786.663086  8695.734375     -4.79800     0.000000     0.000000            1            2            1           23     0.810613 2.394540e+05     0.179304            8 
000007@J287/extract/000031935784013852910_Titan_Andrey_S319_G13_V1-1_2nd_146-8_000_ali_DW_particles.mrcs J1/imported/000031935784013852910_Titan_Andrey_S319_G13_V1-1_2nd_146-8_000_ali_DW.mrc  3528.000000  1149.000000   -135.64998    63.382156    -61.64441     -2.48362     -1.65762  8740.294922  8649.366211     -4.79800     0.000000     0.000000            1            1            1           23     0.813936 2.393742e+05     0.084327           95 
000008@J287/extract/000031935784013852910_Titan_Andrey_S319_G13_V1-1_2nd_146-8_000_ali_DW_particles.mrcs J1/imported/000031935784013852910_Titan_Andrey_S319_G13_V1-1_2nd_146-8_000_ali_DW.mrc  4180.000000  3521.000000    -46.22347   111.372856    26.462573     -0.83162     0.820384  8662.067383  8571.138672     -4.79800     0.000000     0.000000            1            2            1           23     0.815754 2.395308e+05     0.180327           24 
000013@J287/extract/000031935784013852910_Titan_Andrey_S319_G13_V1-1_2nd_146-8_000_ali_DW_particles.mrcs J1/imported/000031935784013852910_Titan_Andrey_S319_G13_V1-1_2nd_146-8_000_ali_DW.mrc  1640.000000  3642.000000    68.127523   102.384391   101.184133     -4.13562     0.820384  8733.917969  8642.989258     -4.79800     0.000000     0.000000            1            1            1           23     0.811030 2.397718e+05     0.259252           28 
000014@J287/extract/000031935784013852910_Titan_Andrey_S319_G13_V1-1_2nd_146-8_000_ali_DW_particles.mrcs J1/imported/000031935784013852910_Titan_Andrey_S319_G13_V1-1_2nd_146-8_000_ali_DW.mrc  3296.000000  2339.000000    -44.78760   158.590112   100.425124     -2.48362     -4.13562  8695.994141  8605.065430     -4.79800     0.000000     0.000000            1            2            1           23     0.808705 2.393529e+05     0.065990           43 
000015@J287/extract/000031935784013852910_Titan_Andrey_S319_G13_V1-1_2nd_146-8_000_ali_DW_particles.mrcs J1/imported/000031935784013852910_Titan_Andrey_S319_G13_V1-1_2nd_146-8_000_ali_DW.mrc   382.000000  2522.000000   -176.08722   147.996314    -31.03087     -1.65762     -0.00562  8776.700195  8685.771484     -4.79800     0.000000     0.000000            1            1            1           23     0.808619 2.396522e+05     0.135349            8 
000023@J287/extract/000031935784013852910_Titan_Andrey_S319_G13_V1-1_2nd_146-8_000_ali_DW_particles.mrcs J1/imported/000031935784013852910_Titan_Andrey_S319_G13_V1-1_2nd_146-8_000_ali_DW.mrc  4286.000000  3815.000000   -179.55516   101.099980    47.820419     3.298384     3.298384  8661.370117  8570.441406     -4.79800     0.000000     0.000000            1            2            1           23     0.804674 2.398179e+05     0.100582           75 
000037@J287/extract/000031935784013852910_Titan_Andrey_S319_G13_V1-1_2nd_146-8_000_ali_DW_particles.mrcs J1/imported/000031935784013852910_Titan_Andrey_S319_G13_V1-1_2nd_146-8_000_ali_DW.mrc  5014.000000  3273.000000   -141.34043    65.949473   -157.17878     -0.00562     -0.83162  8694.030273  8603.101562     -4.79800     0.000000     0.000000            1            1            1           23     0.814307 2.392720e+05     0.107540           48 
000042@J287/extract/000031935784013852910_Titan_Andrey_S319_G13_V1-1_2nd_146-8_000_ali_DW_particles.mrcs J1/imported/000031935784013852910_Titan_Andrey_S319_G13_V1-1_2nd_146-8_000_ali_DW.mrc  3757.000000  1505.000000   120.090368    97.935683    -33.87127     -0.00562     0.820384  8723.952148  8633.023438     -4.79800     0.000000     0.000000            1            2            1           23     0.809596 2.394356e+05     0.251109           40 
000043@J287/extract/000031935784013852910_Titan_Andrey_S319_G13_V1-1_2nd_146-8_000_ali_DW_particles.mrcs J1/imported/000031935784013852910_Titan_Andrey_S319_G13_V1-1_2nd_146-8_000_ali_DW.mrc  3204.000000  3943.000000   -162.62394    77.088274    88.794745     -0.00562     -3.30962  8657.149414  8566.220703     -4.79800     0.000000     0.000000            1            1            1           23     0.813158 2.396668e+05     0.158331           33 
000048@J287/extract/000031935784013852910_Titan_Andrey_S319_G13_V1-1_2nd_146-8_000_ali_DW_particles.mrcs J1/imported/000031935784013852910_Titan_Andrey_S319_G13_V1-1_2nd_146-8_000_ali_DW.mrc  4988.000000   834.000000    -90.56429    66.654795   -101.31917     4.124384     -4.13562  8834.197266  8743.268555     -4.79800     0.000000     0.000000            1            2            1           23     0.814568 2.394652e+05     0.169623           52 
000052@J287/extract/000031935784013852910_Titan_Andrey_S319_G13_V1-1_2nd_146-8_000_ali_DW_particles.mrcs J1/imported/000031935784013852910_Titan_Andrey_S319_G13_V1-1_2nd_146-8_000_ali_DW.mrc  5106.000000   162.000000   160.801227     9.373978   105.851164     4.950384     -3.30962  8951.391602  8860.462891     -4.79800     0.000000     0.000000            1            1            1           23     0.805748 2.396216e+05     0.653046           40 
000055@J287/extract/000031935784013852910_Titan_Andrey_S319_G13_V1-1_2nd_146-8_000_ali_DW_particles.mrcs J1/imported/000031935784013852910_Titan_Andrey_S319_G13_V1-1_2nd_146-8_000_ali_DW.mrc   380.000000  1237.000000    11.385710    35.035670    -43.76323     -0.00562     -0.83162  8850.236328  8759.307617     -4.79800     0.000000     0.000000            1            2            1           23     0.812125 2.396081e+05     0.092092           31 
000060@J287/extract/000031935784013852910_Titan_Andrey_S319_G13_V1-1_2nd_146-8_000_ali_DW_particles.mrcs J1/imported/000031935784013852910_Titan_Andrey_S319_G13_V1-1_2nd_146-8_000_ali_DW.mrc   575.000000  2115.000000     3.277981   120.923979   122.856342     -0.83162     -0.00562  8783.420898  8692.492188     -4.79800     0.000000     0.000000            1            1            1           23     0.820201 2.398492e+05     0.170444           44 
000063@J287/extract/000031935784013852910_Titan_Andrey_S319_G13_V1-1_2nd_146-8_000_ali_DW_particles.mrcs J1/imported/000031935784013852910_Titan_Andrey_S319_G13_V1-1_2nd_146-8_000_ali_DW.mrc  3892.000000  2081.000000   163.481596    72.159799    31.227292     -1.65762     -0.83162  8700.142578  8609.213867     -4.79800     0.000000     0.000000            1            2            1           23     0.814913 2.393863e+05     0.249689           28 
000065@J287/extract/000031935784013852910_Titan_Andrey_S319_G13_V1-1_2nd_146-8_000_ali_DW_particles.mrcs J1/imported/000031935784013852910_Titan_Andrey_S319_G13_V1-1_2nd_146-8_000_ali_DW.mrc  5446.000000  1090.000000   158.139418   137.289860   -176.65082     1.646384     2.472384  8840.586914  8749.658203     -4.79800     0.000000     0.000000            1            1            1           23     0.796581 2.395968e+05     0.283827           37 
000066@J287/extract/000031935784013852910_Titan_Andrey_S319_G13_V1-1_2nd_146-8_000_ali_DW_particles.mrcs J1/imported/000031935784013852910_Titan_Andrey_S319_G13_V1-1_2nd_146-8_000_ali_DW.mrc  5177.000000  2528.000000    63.606426    82.038022   -127.60701     0.820384     2.472384  8695.759766  8604.831055     -4.79800     0.000000     0.000000            1            2            1           23     0.805651 2.396272e+05     0.202279           91 
000023@J287/extract/000033945826267683846_Titan_Andrey_S319_G13_V1-1_115-29_005_ali_DW_particles.mrcs J1/imported/000033945826267683846_Titan_Andrey_S319_G13_V1-1_115-29_005_ali_DW.mrc  2159.000000   296.000000   -146.05363    22.775989    -17.19851    -10.74362     -2.48362 11971.186523 11652.095703   232.843216     0.000000     0.000000            1            1            1           24     0.809438 2.394181e+05     0.122112           33 
000030@J287/extract/000033945826267683846_Titan_Andrey_S319_G13_V1-1_115-29_005_ali_DW_particles.mrcs J1/imported/000033945826267683846_Titan_Andrey_S319_G13_V1-1_115-29_005_ali_DW.mrc  3026.000000  2253.000000    -71.25932    89.089070   103.181908     2.472384     -0.00562 11856.632812 11537.541992   232.843216     0.000000     0.000000            1            2            1           24     0.814959 2.396528e+05     0.100455           43 
000031@J287/extract/000033945826267683846_Titan_Andrey_S319_G13_V1-1_115-29_005_ali_DW_particles.mrcs J1/imported/000033945826267683846_Titan_Andrey_S319_G13_V1-1_115-29_005_ali_DW.mrc  3106.000000   479.000000   -125.03212   112.777042    -20.50262     -5.78762     -2.48362 12008.208008 11689.117188   232.843216     0.000000     0.000000            1            1            1           24     0.810648 2.396011e+05     0.075420           43 
000032@J287/extract/000033945826267683846_Titan_Andrey_S319_G13_V1-1_115-29_005_ali_DW_particles.mrcs J1/imported/000033945826267683846_Titan_Andrey_S319_G13_V1-1_115-29_005_ali_DW.mrc  1342.000000  2443.000000    78.673006    60.192140    93.856004     0.820384     0.820384 11900.326172 11581.235352   232.843216     0.000000     0.000000            1            2            1           24     0.816391 2.396245e+05     0.119106          115 
000039@J287/extract/000033945826267683846_Titan_Andrey_S319_G13_V1-1_115-29_005_ali_DW_particles.mrcs J1/imported/000033945826267683846_Titan_Andrey_S319_G13_V1-1_115-29_005_ali_DW.mrc  1759.000000   286.000000   -134.17141    31.939638   -112.77417     -0.00562     -0.00562 11975.883789 11656.792969   232.843216     0.000000     0.000000            1            1            1           24     0.810932 2.395294e+05     0.165982           26 
000040@J287/extract/000033945826267683846_Titan_Andrey_S319_G13_V1-1_115-29_005_ali_DW_particles.mrcs J1/imported/000033945826267683846_Titan_Andrey_S319_G13_V1-1_115-29_005_ali_DW.mrc  3834.000000  1040.000000   -162.43124   132.521424    39.947924     3.298384     4.124384 11952.369141 11633.278320   232.843216     0.000000     0.000000            1            2            1           24     0.815856 2.398209e+05     0.055000           54 
000041@J287/extract/000033945826267683846_Titan_Andrey_S319_G13_V1-1_115-29_005_ali_DW_particles.mrcs J1/imported/000033945826267683846_Titan_Andrey_S319_G13_V1-1_115-29_005_ali_DW.mrc  2844.000000  1023.000000    -67.16743    97.526629   -123.67725     1.646384     -3.30962 11919.975586 11600.884766   232.843216     0.000000     0.000000            1            1            1           24     0.806305 2.395618e+05     0.155688           95 
000046@J287/extract/000033945826267683846_Titan_Andrey_S319_G13_V1-1_115-29_005_ali_DW_particles.mrcs J1/imported/000033945826267683846_Titan_Andrey_S319_G13_V1-1_115-29_005_ali_DW.mrc  4580.000000  2136.000000   103.079128    88.611384   140.591717     -1.65762     -4.96162 11931.184570 11612.093750   232.843216     0.000000     0.000000            1            2            1           24     0.817544 2.396586e+05     0.133699           74 
000048@J287/extract/000033945826267683846_Titan_Andrey_S319_G13_V1-1_115-29_005_ali_DW_particles.mrcs J1/imported/000033945826267683846_Titan_Andrey_S319_G13_V1-1_115-29_005_ali_DW.mrc  1681.000000  3172.000000   -110.01433   131.485630   161.028720     -0.00562     -0.00562 11942.049805 11622.958984   232.843216     0.000000     0.000000            1            1            1           24     0.811463 2.397422e+05     0.230473           17 
000002@J287/extract/000035654355185023067_Titan_Andrey_S319_G13_V1-1_3nd_299-3_007_ali_DW_particles.mrcs J1/imported/000035654355185023067_Titan_Andrey_S319_G13_V1-1_3nd_299-3_007_ali_DW.mrc  2161.000000  2941.000000    -44.70128   102.672255    -25.98832     -3.30962     1.646384 14498.543945 13972.359375    21.309450     0.000000     0.000000            1            2            1           25     0.822206 2.398822e+05     0.277343           35 
000004@J287/extract/000035654355185023067_Titan_Andrey_S319_G13_V1-1_3nd_299-3_007_ali_DW_particles.mrcs J1/imported/000035654355185023067_Titan_Andrey_S319_G13_V1-1_3nd_299-3_007_ali_DW.mrc  4279.000000  2103.000000   136.492341    60.706642   -157.69994     -3.30962     1.646384 14429.540039 13903.355469    21.309450     0.000000     0.000000            1            1            1           25     0.824515 2.401467e+05     0.083012           46 
000014@J287/extract/000035654355185023067_Titan_Andrey_S319_G13_V1-1_3nd_299-3_007_ali_DW_particles.mrcs J1/imported/000035654355185023067_Titan_Andrey_S319_G13_V1-1_3nd_299-3_007_ali_DW.mrc  4044.000000  1247.000000    -81.19687    94.907571     -9.35672     -0.00562     0.820384 14358.298828 13832.114258    21.309450     0.000000     0.000000            1            2            1           25     0.821856 2.397668e+05     0.210711           29 
000015@J287/extract/000035654355185023067_Titan_Andrey_S319_G13_V1-1_3nd_299-3_007_ali_DW_particles.mrcs J1/imported/000035654355185023067_Titan_Andrey_S319_G13_V1-1_3nd_299-3_007_ali_DW.mrc  3854.000000  2870.000000    -58.71983   147.875579   -124.29368     -0.83162     0.820384 14509.606445 13983.421875    21.309450     0.000000     0.000000            1            1            1           25     0.822200 2.398759e+05     0.088013           28 
000018@J287/extract/000035654355185023067_Titan_Andrey_S319_G13_V1-1_3nd_299-3_007_ali_DW_particles.mrcs J1/imported/000035654355185023067_Titan_Andrey_S319_G13_V1-1_3nd_299-3_007_ali_DW.mrc  4833.000000  3819.000000   176.547723    12.264226    19.996870     6.602384     -2.48362 14757.929688 14231.745117    21.309450     0.000000     0.000000            1            2            1           25     0.814537 2.397082e+05     0.153643            8 
000021@J287/extract/000035654355185023067_Titan_Andrey_S319_G13_V1-1_3nd_299-3_007_ali_DW_particles.mrcs J1/imported/000035654355185023067_Titan_Andrey_S319_G13_V1-1_3nd_299-3_007_ali_DW.mrc  2770.000000  2383.000000    -64.14144    83.208347   -131.15768     -4.13562     0.820384 14422.746094 13896.561523    21.309450     0.000000     0.000000            1            1            1           25     0.820286 2.399401e+05     0.179215           31 
000028@J287/extract/000035654355185023067_Titan_Andrey_S319_G13_V1-1_3nd_299-3_007_ali_DW_particles.mrcs J1/imported/000035654355185023067_Titan_Andrey_S319_G13_V1-1_3nd_299-3_007_ali_DW.mrc   181.000000  2320.000000    -91.41228   115.910393    95.534950     -0.00562     2.472384 14579.415039 14053.230469    21.309450     0.000000     0.000000            1            2            1           25     0.825944 2.401045e+05     0.107388           42 
000032@J287/extract/000035654355185023067_Titan_Andrey_S319_G13_V1-1_3nd_299-3_007_ali_DW_particles.mrcs J1/imported/000035654355185023067_Titan_Andrey_S319_G13_V1-1_3nd_299-3_007_ali_DW.mrc  1343.000000  3333.000000   -111.83389    75.163083    -29.94322     -3.30962     4.124384 14574.308594 14048.124023    21.309450     0.000000     0.000000            1            1            1           25     0.816617 2.398518e+05     0.085338           62 
000034@J287/extract/000035654355185023067_Titan_Andrey_S319_G13_V1-1_3nd_299-3_007_ali_DW_particles.mrcs J1/imported/000035654355185023067_Titan_Andrey_S319_G13_V1-1_3nd_299-3_007_ali_DW.mrc  3069.000000  1921.000000   123.260376   120.896757    -31.89721     0.820384     4.124384 14381.204102 13855.019531    21.309450     0.000000     0.000000            1            2            1           25     0.820440 2.400167e+05     0.133507           55 
000038@J287/extract/000035654355185023067_Titan_Andrey_S319_G13_V1-1_3nd_299-3_007_ali_DW_particles.mrcs J1/imported/000035654355185023067_Titan_Andrey_S319_G13_V1-1_3nd_299-3_007_ali_DW.mrc  4272.000000  1282.000000    51.866604    33.176164   146.645349     -0.00562     -1.65762 14371.203125 13845.018555    21.309450     0.000000     0.000000            1            1            1           25     0.817171 2.398079e+05     0.103085           21 
000040@J287/extract/000035654355185023067_Titan_Andrey_S319_G13_V1-1_3nd_299-3_007_ali_DW_particles.mrcs J1/imported/000035654355185023067_Titan_Andrey_S319_G13_V1-1_3nd_299-3_007_ali_DW.mrc  4046.000000   201.000000    96.542166   117.192897    -65.52701     -0.83162     1.646384 14348.673828 13822.489258    21.309450     0.000000     0.000000            1            2            1           25     0.811024 2.401690e+05     0.069045          132 
000009@J287/extract/000037269760783287347_Titan_Andrey_S319_G13_V1-1_2nd_161-9_008_ali_DW_particles.mrcs J1/imported/000037269760783287347_Titan_Andrey_S319_G13_V1-1_2nd_161-9_008_ali_DW.mrc   692.000000  2203.000000   -173.97852   119.078938    -53.53236     -0.00562     -4.13562 15923.839844 15120.465820    -10.43510     0.000000     0.000000            1            2            1           26     0.811908 2.400187e+05     0.177800           35 
000010@J287/extract/000037269760783287347_Titan_Andrey_S319_G13_V1-1_2nd_161-9_008_ali_DW_particles.mrcs J1/imported/000037269760783287347_Titan_Andrey_S319_G13_V1-1_2nd_161-9_008_ali_DW.mrc  2759.000000  1706.000000    49.539005    37.804017   -166.66486     -2.48362     -0.83162 15944.721680 15141.347656    -10.43510     0.000000     0.000000            1            1            1           26     0.807560 2.400757e+05     0.253942           12 
000017@J287/extract/000037269760783287347_Titan_Andrey_S319_G13_V1-1_2nd_161-9_008_ali_DW_particles.mrcs J1/imported/000037269760783287347_Titan_Andrey_S319_G13_V1-1_2nd_161-9_008_ali_DW.mrc   417.000000  1977.000000    73.003403    57.483056    46.984253     -0.83162     -3.30962 15956.786133 15153.412109    -10.43510     0.000000     0.000000            1            2            1           26     0.805816 2.403368e+05     0.122488           38 
000026@J287/extract/000037269760783287347_Titan_Andrey_S319_G13_V1-1_2nd_161-9_008_ali_DW_particles.mrcs J1/imported/000037269760783287347_Titan_Andrey_S319_G13_V1-1_2nd_161-9_008_ali_DW.mrc  2159.000000  2772.000000   101.439021    44.830143   155.973253     8.254384     2.472384 15873.714844 15070.340820    -10.43510     0.000000     0.000000            1            1            1           26     0.810329 2.403053e+05     0.149124           54 
000027@J287/extract/000037269760783287347_Titan_Andrey_S319_G13_V1-1_2nd_161-9_008_ali_DW_particles.mrcs J1/imported/000037269760783287347_Titan_Andrey_S319_G13_V1-1_2nd_161-9_008_ali_DW.mrc  3818.000000   944.000000   -173.97852   119.078938   111.467642     -4.96162     1.646384 16138.410156 15335.036133    -10.43510     0.000000     0.000000            1            2            1           26     0.812498 2.399477e+05     0.084782           60 
000028@J287/extract/000037269760783287347_Titan_Andrey_S319_G13_V1-1_2nd_161-9_008_ali_DW_particles.mrcs J1/imported/000037269760783287347_Titan_Andrey_S319_G13_V1-1_2nd_161-9_008_ali_DW.mrc   766.000000  3132.000000    -23.42587    84.863208   128.054135     3.298384     -4.96162 15898.069336 15094.695312    -10.43510     0.000000     0.000000            1            1            1           26     0.805476 2.402882e+05     0.241030           91 
000037@J287/extract/000037269760783287347_Titan_Andrey_S319_G13_V1-1_2nd_161-9_008_ali_DW_particles.mrcs J1/imported/000037269760783287347_Titan_Andrey_S319_G13_V1-1_2nd_161-9_008_ali_DW.mrc  2322.000000  3072.000000    47.141015   113.959534    41.039499     -1.65762     -4.96162 15883.639648 15080.265625    -10.43510     0.000000     0.000000            1            2            1           26     0.796448 2.400643e+05     0.175933           54 
000039@J287/extract/000037269760783287347_Titan_Andrey_S319_G13_V1-1_2nd_161-9_008_ali_DW_particles.mrcs J1/imported/000037269760783287347_Titan_Andrey_S319_G13_V1-1_2nd_161-9_008_ali_DW.mrc  5105.000000  2914.000000    -90.90487    86.386684    46.886409     1.646384     -0.83162 16043.046875 15239.672852    -10.43510     0.000000     0.000000            1            1            1           26     0.801527 2.400261e+05     0.112231           15 
000050@J287/extract/000037269760783287347_Titan_Andrey_S319_G13_V1-1_2nd_161-9_008_ali_DW_particles.mrcs J1/imported/000037269760783287347_Titan_Andrey_S319_G13_V1-1_2nd_161-9_008_ali_DW.mrc  2231.000000   864.000000   -138.26050    49.069215   -140.47917     -0.83162     -0.00562 16113.826172 15310.452148    -10.43510     0.000000     0.000000            1            2            1           26     0.815679 2.402682e+05     0.186398          124 
000052@J287/extract/000037269760783287347_Titan_Andrey_S319_G13_V1-1_2nd_161-9_008_ali_DW_particles.mrcs J1/imported/000037269760783287347_Titan_Andrey_S319_G13_V1-1_2nd_161-9_008_ali_DW.mrc  3842.000000   353.000000    47.743581    39.372091     9.514978     0.820384     0.820384 16284.057617 15480.683594    -10.43510     0.000000     0.000000            1            1            1           26     0.791538 2.404794e+05     0.200792           20 
000007@J287/extract/000037506249006714996_Titan_Andrey_S319_G13_V1-1_100-14_003_ali_DW_particles.mrcs J1/imported/000037506249006714996_Titan_Andrey_S319_G13_V1-1_100-14_003_ali_DW.mrc   984.000000  2707.000000   174.847320   106.038234    94.789852     -0.00562     2.472384 16800.947266 16224.539062    -31.13930     0.000000     0.000000            1            1            1           27     0.791490 2.389119e+05     0.260770           42 
000010@J287/extract/000037506249006714996_Titan_Andrey_S319_G13_V1-1_100-14_003_ali_DW_particles.mrcs J1/imported/000037506249006714996_Titan_Andrey_S319_G13_V1-1_100-14_003_ali_DW.mrc  4658.000000  3847.000000    59.476174    88.094262   -170.77291     -0.83162     6.602384 16786.353516 16209.945312    -31.13930     0.000000     0.000000            1            2            1           27     0.795326 2.389090e+05     0.071227           48 
000013@J287/extract/000037506249006714996_Titan_Andrey_S319_G13_V1-1_100-14_003_ali_DW_particles.mrcs J1/imported/000037506249006714996_Titan_Andrey_S319_G13_V1-1_100-14_003_ali_DW.mrc  1849.000000  1292.000000     -3.80499   111.664002   169.605967     -0.00562     -0.00562 16789.486328 16213.078125    -31.13930     0.000000     0.000000            1            1            1           27     0.808285 2.387527e+05     0.168961          172 
000023@J287/extract/000037506249006714996_Titan_Andrey_S319_G13_V1-1_100-14_003_ali_DW_particles.mrcs J1/imported/000037506249006714996_Titan_Andrey_S319_G13_V1-1_100-14_003_ali_DW.mrc   479.000000  1102.000000   108.777451    93.300221   -165.05556     -1.65762     0.820384 16965.750000 16389.341797    -31.13930     0.000000     0.000000            1            2            1           27     0.803606 2.385521e+05     0.069148          237 
000025@J287/extract/000037506249006714996_Titan_Andrey_S319_G13_V1-1_100-14_003_ali_DW_particles.mrcs J1/imported/000037506249006714996_Titan_Andrey_S319_G13_V1-1_100-14_003_ali_DW.mrc  1573.000000   831.000000   -168.26553   159.999080     2.282308     -0.83162     0.820384 16891.296875 16314.889648    -31.13930     0.000000     0.000000            1            1            1           27     0.807542 2.386208e+05     0.033471           44 
000026@J287/extract/000037506249006714996_Titan_Andrey_S319_G13_V1-1_100-14_003_ali_DW_particles.mrcs J1/imported/000037506249006714996_Titan_Andrey_S319_G13_V1-1_100-14_003_ali_DW.mrc  4289.000000  2476.000000   100.971469    15.948133   133.590842     -3.30962     1.646384 16647.025391 16070.618164    -31.13930     0.000000     0.000000            1            2            1           27     0.811463 2.386614e+05     0.286104           34 
000028@J287/extract/000037506249006714996_Titan_Andrey_S319_G13_V1-1_100-14_003_ali_DW_particles.mrcs J1/imported/000037506249006714996_Titan_Andrey_S319_G13_V1-1_100-14_003_ali_DW.mrc   572.000000  2949.000000    75.409993   116.195230   -103.07157     -0.83162     1.646384 16872.957031 16296.548828    -31.13930     0.000000     0.000000            1            1            1           27     0.820823 2.384884e+05     0.136258          101 
000029@J287/extract/000037506249006714996_Titan_Andrey_S319_G13_V1-1_100-14_003_ali_DW_particles.mrcs J1/imported/000037506249006714996_Titan_Andrey_S319_G13_V1-1_100-14_003_ali_DW.mrc  2283.000000  3061.000000   115.216328   163.506491    54.596886     -3.30962     7.428384 16697.140625 16120.733398    -31.13930     0.000000     0.000000            1            2            1           27     0.834659 2.379129e+05     0.130641           77 
000036@J287/extract/000037506249006714996_Titan_Andrey_S319_G13_V1-1_100-14_003_ali_DW_particles.mrcs J1/imported/000037506249006714996_Titan_Andrey_S319_G13_V1-1_100-14_003_ali_DW.mrc  4781.000000  3877.000000   -122.94811    23.029218    47.766056     0.820384     -0.00562 16791.136719 16214.729492    -31.13930     0.000000     0.000000            1            1            1           27     0.802313 2.388482e+05     0.169847           17 
000002@J287/extract/000038648364830964358_Titan_Andrey_S319_G13_V1-1_3nd_326-3_004_ali_DW_particles.mrcs J1/imported/000038648364830964358_Titan_Andrey_S319_G13_V1-1_3nd_326-3_004_ali_DW.mrc  1468.000000  2142.000000   149.462068    84.430825    -37.95316     -0.00562     0.820384 13749.022461 13521.435547    -80.24243     0.000000     0.000000            1            1            1           28     0.798472 2.396412e+05     0.047399           60 
000004@J287/extract/000038648364830964358_Titan_Andrey_S319_G13_V1-1_3nd_326-3_004_ali_DW_particles.mrcs J1/imported/000038648364830964358_Titan_Andrey_S319_G13_V1-1_3nd_326-3_004_ali_DW.mrc  4905.000000  2385.000000   128.580765   102.684137    89.814625     -3.30962     -0.83162 13768.359375 13540.772461    -80.24243     0.000000     0.000000            1            2            1           28     0.827887 2.397663e+05     0.109208           36 
000007@J287/extract/000038648364830964358_Titan_Andrey_S319_G13_V1-1_3nd_326-3_004_ali_DW_particles.mrcs J1/imported/000038648364830964358_Titan_Andrey_S319_G13_V1-1_3nd_326-3_004_ali_DW.mrc  2537.000000  3949.000000   155.384762   121.963659   158.911791     -3.30962     1.646384 13948.040039 13720.453125    -80.24243     0.000000     0.000000            1            1            1           28     0.837735 2.391677e+05     0.153766           25 
000016@J287/extract/000038648364830964358_Titan_Andrey_S319_G13_V1-1_3nd_326-3_004_ali_DW_particles.mrcs J1/imported/000038648364830964358_Titan_Andrey_S319_G13_V1-1_3nd_326-3_004_ali_DW.mrc  4052.000000  2838.000000    23.022146    15.512064   118.562191     3.298384     2.472384 13763.736328 13536.149414    -80.24243     0.000000     0.000000            1            2            1           28     0.796361 2.394688e+05     0.073771           36 
000021@J287/extract/000038648364830964358_Titan_Andrey_S319_G13_V1-1_3nd_326-3_004_ali_DW_particles.mrcs J1/imported/000038648364830964358_Titan_Andrey_S319_G13_V1-1_3nd_326-3_004_ali_DW.mrc  4381.000000  2191.000000   -136.48865   129.550195    -18.63214     -2.48362     -0.83162 13725.998047 13498.411133    -80.24243     0.000000     0.000000            1            1            1           28     0.813742 2.391497e+05     0.181696           42 
000024@J287/extract/000038648364830964358_Titan_Andrey_S319_G13_V1-1_3nd_326-3_004_ali_DW_particles.mrcs J1/imported/000038648364830964358_Titan_Andrey_S319_G13_V1-1_3nd_326-3_004_ali_DW.mrc  5452.000000  2513.000000    88.967028    38.766496   131.789343     -2.48362     -0.00562 13821.916016 13594.329102    -80.24243     0.000000     0.000000            1            2            1           28     0.810452 2.391223e+05     0.148398           37 
000027@J287/extract/000038648364830964358_Titan_Andrey_S319_G13_V1-1_3nd_326-3_004_ali_DW_particles.mrcs J1/imported/000038648364830964358_Titan_Andrey_S319_G13_V1-1_3nd_326-3_004_ali_DW.mrc  2933.000000  3193.000000   -146.25169   131.035147   -144.11000     2.472384     -2.48362 13809.689453 13582.102539    -80.24243     0.000000     0.000000            1            1            1           28     0.821704 2.391733e+05     0.297959           60 
000038@J287/extract/000038648364830964358_Titan_Andrey_S319_G13_V1-1_3nd_326-3_004_ali_DW_particles.mrcs J1/imported/000038648364830964358_Titan_Andrey_S319_G13_V1-1_3nd_326-3_004_ali_DW.mrc  2338.000000  1416.000000   -159.37946   148.050524    84.708791     -0.00562     1.646384 13691.333984 13463.747070    -80.24243     0.000000     0.000000            1            2            1           28     0.814343 2.393978e+05     0.173038           27 
000041@J287/extract/000038648364830964358_Titan_Andrey_S319_G13_V1-1_3nd_326-3_004_ali_DW_particles.mrcs J1/imported/000038648364830964358_Titan_Andrey_S319_G13_V1-1_3nd_326-3_004_ali_DW.mrc  4310.000000   422.000000    -95.93976    37.077915    -90.58124     -0.83162     1.646384 13796.978516 13569.391602    -80.24243     0.000000     0.000000            1            1            1           28     0.809626 2.392546e+05     0.038399          136 
000014@J287/extract/000038818015810160979_Titan_Andrey_S319_G13_V1-1_131-1_008_ali_DW_particles.mrcs J1/imported/000038818015810160979_Titan_Andrey_S319_G13_V1-1_131-1_008_ali_DW.mrc  3271.000000  3744.000000    -92.02845   150.399916   162.190567     -4.13562     -4.96162 10350.811523  9778.201172     -7.90955     0.000000     0.000000            1            1            1           29     0.821160 2.408198e+05     0.299891           11 
000018@J287/extract/000038818015810160979_Titan_Andrey_S319_G13_V1-1_131-1_008_ali_DW_particles.mrcs J1/imported/000038818015810160979_Titan_Andrey_S319_G13_V1-1_131-1_008_ali_DW.mrc  5605.000000  3115.000000   120.288391   166.384267    -27.40244     -0.00562     -0.83162 10548.326172  9975.715820     -7.90955     0.000000     0.000000            1            2            1           29     0.805329 2.404637e+05     0.229227            7 
000035@J287/extract/000038818015810160979_Titan_Andrey_S319_G13_V1-1_131-1_008_ali_DW_particles.mrcs J1/imported/000038818015810160979_Titan_Andrey_S319_G13_V1-1_131-1_008_ali_DW.mrc  4059.000000  2167.000000   -146.12743   122.022550    -42.78581     -0.00562     1.646384 10340.509766  9767.899414     -7.90955     0.000000     0.000000            1            1            1           29     0.807706 2.410880e+05     0.114472           71 
000036@J287/extract/000038818015810160979_Titan_Andrey_S319_G13_V1-1_131-1_008_ali_DW_particles.mrcs J1/imported/000038818015810160979_Titan_Andrey_S319_G13_V1-1_131-1_008_ali_DW.mrc  2036.000000  1484.000000    -74.69475    48.413111    -32.13935     -0.00562     -6.61362 10264.917969  9692.307617     -7.90955     0.000000     0.000000            1            2            1           29     0.821941 2.406249e+05     0.501223           13 
000038@J287/extract/000038818015810160979_Titan_Andrey_S319_G13_V1-1_131-1_008_ali_DW_particles.mrcs J1/imported/000038818015810160979_Titan_Andrey_S319_G13_V1-1_131-1_008_ali_DW.mrc  1252.000000  3500.000000   -165.51985    96.281812   -158.65595     -0.83162     -0.83162 10265.296875  9692.686523     -7.90955     0.000000     0.000000            1            1            1           29     0.829418 2.408593e+05     0.287839           19 
000041@J287/extract/000038818015810160979_Titan_Andrey_S319_G13_V1-1_131-1_008_ali_DW_particles.mrcs J1/imported/000038818015810160979_Titan_Andrey_S319_G13_V1-1_131-1_008_ali_DW.mrc   569.000000  3603.000000   -162.54402    61.833543    -40.60854     -1.65762     -0.83162 10304.953125  9732.342773     -7.90955     0.000000     0.000000            1            2            1           29     0.820952 2.409043e+05     0.325214           26 
000043@J287/extract/000038818015810160979_Titan_Andrey_S319_G13_V1-1_131-1_008_ali_DW_particles.mrcs J1/imported/000038818015810160979_Titan_Andrey_S319_G13_V1-1_131-1_008_ali_DW.mrc  5024.000000  1121.000000     -6.65334    39.660708    -83.63235     1.646384     -1.65762 10526.427734  9953.817383     -7.90955     0.000000     0.000000            1            1            1           29     0.814620 2.407342e+05     0.199063           21 
000046@J287/extract/000038818015810160979_Titan_Andrey_S319_G13_V1-1_131-1_008_ali_DW_particles.mrcs J1/imported/000038818015810160979_Titan_Andrey_S319_G13_V1-1_131-1_008_ali_DW.mrc   868.000000   520.000000   -107.54718    71.494813    24.389149     1.646384     3.298384 10394.127930  9821.517578     -7.90955     0.000000     0.000000            1            2            1           29     0.825267 2.407467e+05     0.169324           36 
000050@J287/extract/000038818015810160979_Titan_Andrey_S319_G13_V1-1_131-1_008_ali_DW_particles.mrcs J1/imported/000038818015810160979_Titan_Andrey_S319_G13_V1-1_131-1_008_ali_DW.mrc   559.000000  3116.000000   167.864498   109.841689   -103.83905     0.820384     2.472384 10245.564453  9672.954102     -7.90955     0.000000     0.000000            1            1            1           29     0.830434 2.407373e+05     0.317862           18 
000054@J287/extract/000038818015810160979_Titan_Andrey_S319_G13_V1-1_131-1_008_ali_DW_particles.mrcs J1/imported/000038818015810160979_Titan_Andrey_S319_G13_V1-1_131-1_008_ali_DW.mrc   350.000000  2254.000000   -161.03194    27.175538    60.328529     5.776384     4.950384 10191.128906  9618.518555     -7.90955     0.000000     0.000000            1            2            1           29     0.826099 2.407040e+05     0.155660           26 
000057@J287/extract/000038818015810160979_Titan_Andrey_S319_G13_V1-1_131-1_008_ali_DW_particles.mrcs J1/imported/000038818015810160979_Titan_Andrey_S319_G13_V1-1_131-1_008_ali_DW.mrc  1542.000000  1187.000000    -19.41241   118.147193   -153.17410     0.820384     3.298384 10282.570312  9709.959961     -7.90955     0.000000     0.000000            1            1            1           29     0.826612 2.408674e+05     0.173339           92 
000060@J287/extract/000038818015810160979_Titan_Andrey_S319_G13_V1-1_131-1_008_ali_DW_particles.mrcs J1/imported/000038818015810160979_Titan_Andrey_S319_G13_V1-1_131-1_008_ali_DW.mrc  1205.000000  2520.000000   132.793030   137.528599   172.594503     -0.00562     0.820384 10212.869141  9640.258789     -7.90955     0.000000     0.000000            1            2            1           29     0.818400 2.408131e+05     0.483324            7 
000061@J287/extract/000038818015810160979_Titan_Andrey_S319_G13_V1-1_131-1_008_ali_DW_particles.mrcs J1/imported/000038818015810160979_Titan_Andrey_S319_G13_V1-1_131-1_008_ali_DW.mrc  3340.000000  3586.000000    74.726634    74.542192    -91.88998     -1.65762     2.472384 10341.923828  9769.313477     -7.90955     0.000000     0.000000            1            1            1           29     0.824406 2.407747e+05     0.160071           25 
000062@J287/extract/000038818015810160979_Titan_Andrey_S319_G13_V1-1_131-1_008_ali_DW_particles.mrcs J1/imported/000038818015810160979_Titan_Andrey_S319_G13_V1-1_131-1_008_ali_DW.mrc  3991.000000  3505.000000   -154.46377   119.159994   -110.13219     -3.30962     -2.48362 10393.912109  9821.301758     -7.90955     0.000000     0.000000            1            2            1           29     0.822434 2.407133e+05     0.115762           16 
000063@J287/extract/000038818015810160979_Titan_Andrey_S319_G13_V1-1_131-1_008_ali_DW_particles.mrcs J1/imported/000038818015810160979_Titan_Andrey_S319_G13_V1-1_131-1_008_ali_DW.mrc  1541.000000  2294.000000    36.661250    57.951845    12.830019     -0.83162     -3.30962 10219.085938  9646.475586     -7.90955     0.000000     0.000000            1            1            1           29     0.821970 2.406106e+05     0.116598           49 
000065@J287/extract/000038818015810160979_Titan_Andrey_S319_G13_V1-1_131-1_008_ali_DW_particles.mrcs J1/imported/000038818015810160979_Titan_Andrey_S319_G13_V1-1_131-1_008_ali_DW.mrc  3153.000000  1593.000000     -5.21752   110.390695   105.832556     2.472384     -0.00562 10303.050781  9730.440430     -7.90955     0.000000     0.000000            1            2            1           29     0.823732 2.408711e+05     0.156433           24 
000016@J287/extract/000043220777432678125_Titan_Andrey_S319_G13_V1-1_2nd_137-16_001_ali_DW_particles.mrcs J1/imported/000043220777432678125_Titan_Andrey_S319_G13_V1-1_2nd_137-16_001_ali_DW.mrc  5483.000000   535.000000   -169.71493    90.281312   -167.96293     0.820384     0.820384  9983.275391  9310.891602    -19.76723     0.000000     0.000000            1            1            1           30     0.806151 2.389367e+05     0.094487          112 
000018@J287/extract/000043220777432678125_Titan_Andrey_S319_G13_V1-1_2nd_137-16_001_ali_DW_particles.mrcs J1/imported/000043220777432678125_Titan_Andrey_S319_G13_V1-1_2nd_137-16_001_ali_DW.mrc  4770.000000  1015.000000    -14.18096   167.708500    -39.49393     3.298384     -2.48362  9910.162109  9237.778320    -19.76723     0.000000     0.000000            1            2            1           30     0.807883 2.389428e+05     0.100295           28 
000021@J287/extract/000043220777432678125_Titan_Andrey_S319_G13_V1-1_2nd_137-16_001_ali_DW_particles.mrcs J1/imported/000043220777432678125_Titan_Andrey_S319_G13_V1-1_2nd_137-16_001_ali_DW.mrc  4184.000000   963.000000     1.849935    92.118380   154.702434     -7.43962     -3.30962  9901.959961  9229.576172    -19.76723     0.000000     0.000000            1            1            1           30     0.820902 2.391170e+05     0.046003          109 
000022@J287/extract/000043220777432678125_Titan_Andrey_S319_G13_V1-1_2nd_137-16_001_ali_DW_particles.mrcs J1/imported/000043220777432678125_Titan_Andrey_S319_G13_V1-1_2nd_137-16_001_ali_DW.mrc  5124.000000  1027.000000   157.678425    53.464142    65.136846     3.298384     -0.00562  9912.516602  9240.132812    -19.76723     0.000000     0.000000            1            2            1           30     0.804917 2.390283e+05     0.274172           17 
000024@J287/extract/000043220777432678125_Titan_Andrey_S319_G13_V1-1_2nd_137-16_001_ali_DW_particles.mrcs J1/imported/000043220777432678125_Titan_Andrey_S319_G13_V1-1_2nd_137-16_001_ali_DW.mrc  2797.000000   939.000000   -133.92001   139.054662    59.923715     -3.30962     -0.00562  9844.364258  9171.980469    -19.76723     0.000000     0.000000            1            1            1           30     0.819118 2.388317e+05     0.047267           47 
000029@J287/extract/000043220777432678125_Titan_Andrey_S319_G13_V1-1_2nd_137-16_001_ali_DW_particles.mrcs J1/imported/000043220777432678125_Titan_Andrey_S319_G13_V1-1_2nd_137-16_001_ali_DW.mrc  3716.000000  3609.000000    -31.69705    37.974178    -48.63708     3.298384     -0.00562  9927.276367  9254.892578    -19.76723     0.000000     0.000000            1            2            1           30     0.827074 2.395182e+05     0.051563           71 
000031@J287/extract/000043220777432678125_Titan_Andrey_S319_G13_V1-1_2nd_137-16_001_ali_DW_particles.mrcs J1/imported/000043220777432678125_Titan_Andrey_S319_G13_V1-1_2nd_137-16_001_ali_DW.mrc  5214.000000  3520.000000   158.361438   165.964245    -33.13192     -6.61362    -15.69962  9904.056641  9231.672852    -19.76723     0.000000     0.000000            1            1            1           30     0.798723 2.391878e+05     0.091402           33 
000038@J287/extract/000043220777432678125_Titan_Andrey_S319_G13_V1-1_2nd_137-16_001_ali_DW_particles.mrcs J1/imported/000043220777432678125_Titan_Andrey_S319_G13_V1-1_2nd_137-16_001_ali_DW.mrc  3762.000000   954.000000    96.977315    29.455033   -132.19853     0.820384     3.298384  9886.478516  9214.094727    -19.76723     0.000000     0.000000            1            2            1           30     0.809468 2.390560e+05     0.106661           24 
000002@J287/extract/000043629134077671888_Titan_Andrey_S319_G13_V1-1_115-1_000_ali_DW_particles.mrcs J1/imported/000043629134077671888_Titan_Andrey_S319_G13_V1-1_115-1_000_ali_DW.mrc  2456.000000   692.000000     1.846123    77.676617   -113.42222     0.820384     1.646384 12349.423828 12190.319336     -5.89020     0.000000     0.000000            1            1            1           31     0.819057 2.397282e+05     0.175177           33 
000005@J287/extract/000043629134077671888_Titan_Andrey_S319_G13_V1-1_115-1_000_ali_DW_particles.mrcs J1/imported/000043629134077671888_Titan_Andrey_S319_G13_V1-1_115-1_000_ali_DW.mrc  2571.000000   926.000000    -58.11153    57.675106    59.994155     -3.30962     4.124384 12324.005859 12164.901367     -5.89020     0.000000     0.000000            1            2            1           31     0.814374 2.396412e+05     0.162449           32 
000026@J287/extract/000043629134077671888_Titan_Andrey_S319_G13_V1-1_115-1_000_ali_DW_particles.mrcs J1/imported/000043629134077671888_Titan_Andrey_S319_G13_V1-1_115-1_000_ali_DW.mrc  5135.000000   451.000000    -26.56899   125.050275    34.171170     0.820384     -1.65762 12580.494141 12421.389648     -5.89020     0.000000     0.000000            1            1            1           31     0.804805 2.396356e+05     0.314651           55 
000028@J287/extract/000043629134077671888_Titan_Andrey_S319_G13_V1-1_115-1_000_ali_DW_particles.mrcs J1/imported/000043629134077671888_Titan_Andrey_S319_G13_V1-1_115-1_000_ali_DW.mrc  3240.000000   703.000000    -37.88274   122.110598   152.133615     -0.83162     1.646384 12389.893555 12230.789062     -5.89020     0.000000     0.000000            1            2            1           31     0.819819 2.396816e+05     0.217772           41 
000031@J287/extract/000043629134077671888_Titan_Andrey_S319_G13_V1-1_115-1_000_ali_DW_particles.mrcs J1/imported/000043629134077671888_Titan_Andrey_S319_G13_V1-1_115-1_000_ali_DW.mrc  2083.000000   341.000000   171.152005   135.660740   -171.33417     -0.83162     -0.83162 12382.345703 12223.241211     -5.89020     0.000000     0.000000            1            1            1           31     0.800367 2.397762e+05     0.199068           18 
000050@J287/extract/000043629134077671888_Titan_Andrey_S319_G13_V1-1_115-1_000_ali_DW_particles.mrcs J1/imported/000043629134077671888_Titan_Andrey_S319_G13_V1-1_115-1_000_ali_DW.mrc  4784.000000  1183.000000   121.835567   119.528094   -144.39635     -0.00562     1.646384 12466.969727 12307.865234     -5.89020     0.000000     0.000000            1            2            1           31     0.807450 2.398675e+05     0.220138           41 
000051@J287/extract/000043629134077671888_Titan_Andrey_S319_G13_V1-1_115-1_000_ali_DW_particles.mrcs J1/imported/000043629134077671888_Titan_Andrey_S319_G13_V1-1_115-1_000_ali_DW.mrc  3291.000000  1405.000000     -3.79753   106.635488    -38.51658     4.124384     -0.83162 12301.511719 12142.407227     -5.89020     0.000000     0.000000            1            1            1           31     0.810410 2.399521e+05     0.082932           20 
000053@J287/extract/000043629134077671888_Titan_Andrey_S319_G13_V1-1_115-1_000_ali_DW_particles.mrcs J1/imported/000043629134077671888_Titan_Andrey_S319_G13_V1-1_115-1_000_ali_DW.mrc  1910.000000  1982.000000    -22.04438    88.463381   -132.54867     0.820384     -0.83162 12228.584961 12069.480469     -5.89020     0.000000     0.000000            1            2            1           31     0.808696 2.396816e+05     0.134494            9 
000058@J287/extract/000043629134077671888_Titan_Andrey_S319_G13_V1-1_115-1_000_ali_DW_particles.mrcs J1/imported/000043629134077671888_Titan_Andrey_S319_G13_V1-1_115-1_000_ali_DW.mrc  4924.000000  3030.000000   152.912180    44.188046   162.801646     -2.48362     -1.65762 12437.416016 12278.311523     -5.89020     0.000000     0.000000            1            1            1           31     0.815814 2.395177e+05     0.149874           72 
000059@J287/extract/000043629134077671888_Titan_Andrey_S319_G13_V1-1_115-1_000_ali_DW_particles.mrcs J1/imported/000043629134077671888_Titan_Andrey_S319_G13_V1-1_115-1_000_ali_DW.mrc  2464.000000  2066.000000    57.301292   144.860221   144.758464     -0.83162     -0.00562 12231.854492 12072.750000     -5.89020     0.000000     0.000000            1            2            1           31     0.816782 2.395214e+05     0.243620           29 
000064@J287/extract/000043629134077671888_Titan_Andrey_S319_G13_V1-1_115-1_000_ali_DW_particles.mrcs J1/imported/000043629134077671888_Titan_Andrey_S319_G13_V1-1_115-1_000_ali_DW.mrc   571.000000  3935.000000   120.948826   152.996739   118.978887     2.472384     -0.00562 12380.662109 12221.557617     -5.89020     0.000000     0.000000            1            1            1           31     0.817411 2.392693e+05     0.111066           53 
000066@J287/extract/000043629134077671888_Titan_Andrey_S319_G13_V1-1_115-1_000_ali_DW_particles.mrcs J1/imported/000043629134077671888_Titan_Andrey_S319_G13_V1-1_115-1_000_ali_DW.mrc   713.000000  1315.000000    71.122456    31.382570     0.748073     -0.00562     -2.48362 12268.139648 12109.035156     -5.89020     0.000000     0.000000            1            2            1           31     0.823843 2.394727e+05     0.318594           18 
000069@J287/extract/000043629134077671888_Titan_Andrey_S319_G13_V1-1_115-1_000_ali_DW_particles.mrcs J1/imported/000043629134077671888_Titan_Andrey_S319_G13_V1-1_115-1_000_ali_DW.mrc  5322.000000   495.000000    67.198750   135.372247    -97.24033     -8.26562     -4.13562 12592.107422 12433.002930     -5.89020     0.000000     0.000000            1            1            1           31     0.812773 2.397473e+05     0.261619            6 
000002@J287/extract/000043865257756305735_Titan_Andrey_S319_G13_V1-1_85-16_007_ali_DW_particles.mrcs J1/imported/000043865257756305735_Titan_Andrey_S319_G13_V1-1_85-16_007_ali_DW.mrc  1513.000000  1465.000000   149.884235   127.891428    61.548333     0.820384     -0.83162 15236.145508 14874.478516    16.330723     0.000000     0.000000            1            2            1           32     0.767217 2.361320e+05     0.060626          107 
000004@J287/extract/000043865257756305735_Titan_Andrey_S319_G13_V1-1_85-16_007_ali_DW_particles.mrcs J1/imported/000043865257756305735_Titan_Andrey_S319_G13_V1-1_85-16_007_ali_DW.mrc  3795.000000  2730.000000   122.558927    44.515654    -95.44912     7.428384     -3.30962 15283.920898 14922.253906    16.330723     0.000000     0.000000            1            1            1           32     0.766217 2.361651e+05     0.082977          103 
000016@J287/extract/000043865257756305735_Titan_Andrey_S319_G13_V1-1_85-16_007_ali_DW_particles.mrcs J1/imported/000043865257756305735_Titan_Andrey_S319_G13_V1-1_85-16_007_ali_DW.mrc  2391.000000  1663.000000   164.888485    70.901083    93.081417     1.646384     -7.43962 15216.727539 14855.060547    16.330723     0.000000     0.000000            1            2            1           32     0.769966 2.362574e+05     0.105673          144 
000017@J287/extract/000043865257756305735_Titan_Andrey_S319_G13_V1-1_85-16_007_ali_DW_particles.mrcs J1/imported/000043865257756305735_Titan_Andrey_S319_G13_V1-1_85-16_007_ali_DW.mrc  2808.000000  3826.000000   -164.26537   126.275233    41.890874     -0.83162     0.820384 15377.593750 15015.926758    16.330723     0.000000     0.000000            1            1            1           32     0.773307 2.362433e+05     0.088307          143 
000020@J287/extract/000043865257756305735_Titan_Andrey_S319_G13_V1-1_85-16_007_ali_DW_particles.mrcs J1/imported/000043865257756305735_Titan_Andrey_S319_G13_V1-1_85-16_007_ali_DW.mrc  4507.000000  3375.000000    -61.17345    39.169702    -45.36839     -0.83162     1.646384 15419.707031 15058.040039    16.330723     0.000000     0.000000            1            2            1           32     0.771916 2.362640e+05     0.054455          271 
000023@J287/extract/000043865257756305735_Titan_Andrey_S319_G13_V1-1_85-16_007_ali_DW_particles.mrcs J1/imported/000043865257756305735_Titan_Andrey_S319_G13_V1-1_85-16_007_ali_DW.mrc  2468.000000  1460.000000   -158.33651    68.392424   139.337355     -1.65762     -0.00562 15233.664062 14871.997070    16.330723     0.000000     0.000000            1            1            1           32     0.779089 2.363560e+05     0.082425          133 
000026@J287/extract/000043865257756305735_Titan_Andrey_S319_G13_V1-1_85-16_007_ali_DW_particles.mrcs J1/imported/000043865257756305735_Titan_Andrey_S319_G13_V1-1_85-16_007_ali_DW.mrc  5341.000000  1147.000000   -116.04057    73.865112   120.081292     3.298384     -1.65762 15473.387695 15111.720703    16.330723     0.000000     0.000000            1            2            1           32     0.766099 2.361837e+05     0.054531          182 
000029@J287/extract/000043865257756305735_Titan_Andrey_S319_G13_V1-1_85-16_007_ali_DW_particles.mrcs J1/imported/000043865257756305735_Titan_Andrey_S319_G13_V1-1_85-16_007_ali_DW.mrc   302.000000  1039.000000   -124.06861    49.237219    41.195227     -2.48362     1.646384 15291.689453 14930.022461    16.330723     0.000000     0.000000            1            1            1           32     0.767340 2.360016e+05     0.056075          402 
000034@J287/extract/000043865257756305735_Titan_Andrey_S319_G13_V1-1_85-16_007_ali_DW_particles.mrcs J1/imported/000043865257756305735_Titan_Andrey_S319_G13_V1-1_85-16_007_ali_DW.mrc  4326.000000  1040.000000    57.517604    53.336342   -125.59374     6.602384     -1.65762 15363.888672 15002.221680    16.330723     0.000000     0.000000            1            2            1           32     0.776763 2.362238e+05     0.037189          311 
000036@J287/extract/000043865257756305735_Titan_Andrey_S319_G13_V1-1_85-16_007_ali_DW_particles.mrcs J1/imported/000043865257756305735_Titan_Andrey_S319_G13_V1-1_85-16_007_ali_DW.mrc  1782.000000  2178.000000    87.475160    80.460322   -161.25133     -0.00562     -0.83162 15200.700195 14839.033203    16.330723     0.000000     0.000000            1            1            1           32     0.775867 2.363460e+05     0.108974           69 
000003@J287/extract/000044738325916776352_Titan_Andrey_S319_G13_V1-1_2nd_149-5_008_ali_DW_particles.mrcs J1/imported/000044738325916776352_Titan_Andrey_S319_G13_V1-1_2nd_149-5_008_ali_DW.mrc  5535.000000  3214.000000   117.610108   118.218916    91.878860     -0.00562     0.820384 10818.778320 10177.276367     -8.65531     0.000000     0.000000            1            1            1           33     0.806784 2.388258e+05     0.129727           18 
000005@J287/extract/000044738325916776352_Titan_Andrey_S319_G13_V1-1_2nd_149-5_008_ali_DW_particles.mrcs J1/imported/000044738325916776352_Titan_Andrey_S319_G13_V1-1_2nd_149-5_008_ali_DW.mrc  1141.000000  1537.000000   -128.56001    62.130040    -69.24052     2.472384     -0.00562 10623.474609  9981.972656     -8.65531     0.000000     0.000000            1            2            1           33     0.817701 2.388833e+05     0.213649           82 
000014@J287/extract/000044738325916776352_Titan_Andrey_S319_G13_V1-1_2nd_149-5_008_ali_DW_particles.mrcs J1/imported/000044738325916776352_Titan_Andrey_S319_G13_V1-1_2nd_149-5_008_ali_DW.mrc  2459.000000  3270.000000    -30.30361    68.765656   -125.20466     -0.83162     1.646384 10718.610352 10077.108398     -8.65531     0.000000     0.000000            1            1            1           33     0.805595 2.387730e+05     0.174713           28 
000015@J287/extract/000044738325916776352_Titan_Andrey_S319_G13_V1-1_2nd_149-5_008_ali_DW_particles.mrcs J1/imported/000044738325916776352_Titan_Andrey_S319_G13_V1-1_2nd_149-5_008_ali_DW.mrc  3342.000000   343.000000   156.324022    60.527479    -13.62392     -0.00562     1.646384 10709.078125 10067.576172     -8.65531     0.000000     0.000000            1            2            1           33     0.817063 2.390907e+05     0.065125           50 
000023@J287/extract/000044738325916776352_Titan_Andrey_S319_G13_V1-1_2nd_149-5_008_ali_DW_particles.mrcs J1/imported/000044738325916776352_Titan_Andrey_S319_G13_V1-1_2nd_149-5_008_ali_DW.mrc  2999.000000  1185.000000   -159.37946   148.050524   154.083791     -0.00562     -0.00562 10651.174805 10009.672852     -8.65531     0.000000     0.000000            1            1            1           33     0.805462 2.389974e+05     0.271265           20 
000026@J287/extract/000044738325916776352_Titan_Andrey_S319_G13_V1-1_2nd_149-5_008_ali_DW_particles.mrcs J1/imported/000044738325916776352_Titan_Andrey_S319_G13_V1-1_2nd_149-5_008_ali_DW.mrc  1607.000000  3842.000000    -12.07313    56.671939    41.935948     -0.83162     -0.83162 10787.893555 10146.391602     -8.65531     0.000000     0.000000            1            2            1           33     0.812983 2.389807e+05     0.135569           57 
000028@J287/extract/000044738325916776352_Titan_Andrey_S319_G13_V1-1_2nd_149-5_008_ali_DW_particles.mrcs J1/imported/000044738325916776352_Titan_Andrey_S319_G13_V1-1_2nd_149-5_008_ali_DW.mrc  3763.000000   634.000000   150.820226    78.392688    89.534696     0.820384     -0.00562 10697.708008 10056.206055     -8.65531     0.000000     0.000000            1            1            1           33     0.814316 2.387565e+05     0.150158           25 
000036@J287/extract/000044738325916776352_Titan_Andrey_S319_G13_V1-1_2nd_149-5_008_ali_DW_particles.mrcs J1/imported/000044738325916776352_Titan_Andrey_S319_G13_V1-1_2nd_149-5_008_ali_DW.mrc  4706.000000  1706.000000    -22.04438    88.463381    -57.54867     -0.00562     -0.83162 10679.129883 10037.627930     -8.65531     0.000000     0.000000            1            2            1           33     0.804024 2.389248e+05     0.244615           26 
000037@J287/extract/000044738325916776352_Titan_Andrey_S319_G13_V1-1_2nd_149-5_008_ali_DW_particles.mrcs J1/imported/000044738325916776352_Titan_Andrey_S319_G13_V1-1_2nd_149-5_008_ali_DW.mrc  1326.000000  1157.000000   -127.33654   139.135135    42.939784     -0.83162     -0.83162 10632.637695  9991.135742     -8.65531     0.000000     0.000000            1            1            1           33     0.801846 2.388038e+05     0.175673           39 
000045@J287/extract/000044738325916776352_Titan_Andrey_S319_G13_V1-1_2nd_149-5_008_ali_DW_particles.mrcs J1/imported/000044738325916776352_Titan_Andrey_S319_G13_V1-1_2nd_149-5_008_ali_DW.mrc  1459.000000   845.000000   -118.00600   111.579245   -163.06055     3.298384     -0.00562 10646.145508 10004.643555     -8.65531     0.000000     0.000000            1            2            1           33     0.805806 2.389944e+05     0.135830           33 
000052@J287/extract/000044738325916776352_Titan_Andrey_S319_G13_V1-1_2nd_149-5_008_ali_DW_particles.mrcs J1/imported/000044738325916776352_Titan_Andrey_S319_G13_V1-1_2nd_149-5_008_ali_DW.mrc   563.000000   196.000000    65.804044   129.079696     -5.48990     -3.30962     -0.83162 10663.418945 10021.916992     -8.65531     0.000000     0.000000            1            1            1           33     0.807011 2.386372e+05     0.089670           70 
000054@J287/extract/000044738325916776352_Titan_Andrey_S319_G13_V1-1_2nd_149-5_008_ali_DW_particles.mrcs J1/imported/000044738325916776352_Titan_Andrey_S319_G13_V1-1_2nd_149-5_008_ali_DW.mrc  4502.000000  1970.000000   179.023532    65.757797    60.970907     -3.30962     4.124384 10671.816406 10030.314453     -8.65531     0.000000     0.000000            1            2            1           33     0.814185 2.391207e+05     0.144606           44 
000008@J287/extract/000046009859375204381_Titan_Andrey_S319_G13_V1-1_100-23_001_ali_DW_particles.mrcs J1/imported/000046009859375204381_Titan_Andrey_S319_G13_V1-1_100-23_001_ali_DW.mrc   384.000000  2514.000000    54.075410   105.033362   -122.04824     -3.30962     -2.48362 16365.248047 15490.946289    -18.38800     0.000000     0.000000            1            2            1           34     0.787720 2.391673e+05     0.078659           52 
000014@J287/extract/000046009859375204381_Titan_Andrey_S319_G13_V1-1_100-23_001_ali_DW_particles.mrcs J1/imported/000046009859375204381_Titan_Andrey_S319_G13_V1-1_100-23_001_ali_DW.mrc  3793.000000  3627.000000    -20.09103   152.808886    54.607403     5.776384    14.036384 16191.797852 15317.496094    -18.38800     0.000000     0.000000            1            1            1           34     0.797187 2.389974e+05     0.098525           25 
000018@J287/extract/000046009859375204381_Titan_Andrey_S319_G13_V1-1_100-23_001_ali_DW_particles.mrcs J1/imported/000046009859375204381_Titan_Andrey_S319_G13_V1-1_100-23_001_ali_DW.mrc  3976.000000  1900.000000    27.280474   106.542917    21.988961     -0.00562     -0.00562 16122.044922 15247.743164    -18.38800     0.000000     0.000000            1            2            1           34     0.799885 2.392856e+05     0.123394           31 
000043@J287/extract/000046009859375204381_Titan_Andrey_S319_G13_V1-1_100-23_001_ali_DW_particles.mrcs J1/imported/000046009859375204381_Titan_Andrey_S319_G13_V1-1_100-23_001_ali_DW.mrc  4698.000000   568.000000    -38.93542    90.709875    -59.65517     0.820384     -0.83162 16326.119141 15451.817383    -18.38800     0.000000     0.000000            1            1            1           34     0.800630 2.393255e+05     0.062695           23 
000046@J287/extract/000046009859375204381_Titan_Andrey_S319_G13_V1-1_100-23_001_ali_DW_particles.mrcs J1/imported/000046009859375204381_Titan_Andrey_S319_G13_V1-1_100-23_001_ali_DW.mrc  2417.000000   655.000000    -37.69151   106.437252    -57.78703     -0.83162     -0.00562 16344.074219 15469.772461    -18.38800     0.000000     0.000000            1            2            1           34     0.808275 2.390673e+05     0.076794           47 
000002@J287/extract/000048418282116538171_Titan_Andrey_S319_G13_V1-1_131-14_006_ali_DW_particles.mrcs J1/imported/000048418282116538171_Titan_Andrey_S319_G13_V1-1_131-14_006_ali_DW.mrc  5065.000000   938.000000   130.183859   116.696680   114.243121     -0.00562     -0.00562 12268.557617 11588.451172   233.652756     0.000000     0.000000            1            1            1           35     0.811906 2.395402e+05     0.113318           52 
000005@J287/extract/000048418282116538171_Titan_Andrey_S319_G13_V1-1_131-14_006_ali_DW_particles.mrcs J1/imported/000048418282116538171_Titan_Andrey_S319_G13_V1-1_131-14_006_ali_DW.mrc  3364.000000  2475.000000    -24.73061    71.361883    -81.98715     -0.00562     -0.00562 12082.018555 11401.912109   233.652756     0.000000     0.000000            1            2            1           35     0.787649 2.398226e+05     0.114998           39 
000009@J287/extract/000048418282116538171_Titan_Andrey_S319_G13_V1-1_131-14_006_ali_DW_particles.mrcs J1/imported/000048418282116538171_Titan_Andrey_S319_G13_V1-1_131-14_006_ali_DW.mrc   395.000000  2610.000000     -6.34288   155.865663   -154.96376     -0.00562     0.820384 12176.052734 11495.946289   233.652756     0.000000     0.000000            1            1            1           35     0.808145 2.393759e+05     0.171416           47 
000013@J287/extract/000048418282116538171_Titan_Andrey_S319_G13_V1-1_131-14_006_ali_DW_particles.mrcs J1/imported/000048418282116538171_Titan_Andrey_S319_G13_V1-1_131-14_006_ali_DW.mrc  3196.000000  2412.000000    47.787647    36.285874   -146.02992     0.820384     -0.83162 12076.844727 11396.738281   233.652756     0.000000     0.000000            1            2            1           35     0.779155 2.400955e+05     0.173260           37 
000014@J287/extract/000048418282116538171_Titan_Andrey_S319_G13_V1-1_131-14_006_ali_DW_particles.mrcs J1/imported/000048418282116538171_Titan_Andrey_S319_G13_V1-1_131-14_006_ali_DW.mrc  2180.000000   852.000000   161.034759   130.941491   -116.76541     4.124384     0.820384 12204.840820 11524.734375   233.652756     0.000000     0.000000            1            1            1           35     0.806486 2.393608e+05     0.213122           19 
000015@J287/extract/000048418282116538171_Titan_Andrey_S319_G13_V1-1_131-14_006_ali_DW_particles.mrcs J1/imported/000048418282116538171_Titan_Andrey_S319_G13_V1-1_131-14_006_ali_DW.mrc  5455.000000  3414.000000   -134.22877   148.270257   -157.82581     4.124384     4.124384 12141.227539 11461.121094   233.652756     0.000000     0.000000            1            2            1           35     0.810031 2.394066e+05     0.190155           15 
000016@J287/extract/000048418282116538171_Titan_Andrey_S319_G13_V1-1_131-14_006_ali_DW_particles.mrcs J1/imported/000048418282116538171_Titan_Andrey_S319_G13_V1-1_131-14_006_ali_DW.mrc  2765.000000  2357.000000    69.771655   116.281370    -80.60340     -0.83162     3.298384 12068.762695 11388.656250   233.652756     0.000000     0.000000            1            1            1           35     0.814032 2.391320e+05     0.080488           59 
000017@J287/extract/000048418282116538171_Titan_Andrey_S319_G13_V1-1_131-14_006_ali_DW_particles.mrcs J1/imported/000048418282116538171_Titan_Andrey_S319_G13_V1-1_131-14_006_ali_DW.mrc  3358.000000  2606.000000    76.793589   114.853325   103.173985     -6.61362     -4.13562 12084.475586 11404.369141   233.652756     0.000000     0.000000            1            2            1           35     0.784466 2.401381e+05     0.209997           22 
000019@J287/extract/000048418282116538171_Titan_Andrey_S319_G13_V1-1_131-14_006_ali_DW_particles.mrcs J1/imported/000048418282116538171_Titan_Andrey_S319_G13_V1-1_131-14_006_ali_DW.mrc  2803.000000  3447.000000    -24.85540    88.444650    -78.21503     4.950384     -2.48362 12120.286133 11440.179688   233.652756     0.000000     0.000000            1            1            1           35     0.806999 2.394186e+05     0.136160           80 
000020@J287/extract/000048418282116538171_Titan_Andrey_S319_G13_V1-1_131-14_006_ali_DW_particles.mrcs J1/imported/000048418282116538171_Titan_Andrey_S319_G13_V1-1_131-14_006_ali_DW.mrc  4771.000000   424.000000   153.640546    78.370896    66.994050     0.820384     -0.00562 12321.875977 11641.769531   233.652756     0.000000     0.000000            1            2            1           35     0.809980 2.392694e+05     0.275743           41 
000022@J287/extract/000048418282116538171_Titan_Andrey_S319_G13_V1-1_131-14_006_ali_DW_particles.mrcs J1/imported/000048418282116538171_Titan_Andrey_S319_G13_V1-1_131-14_006_ali_DW.mrc   635.000000  3746.000000   -120.04354    38.261480   -127.82953     -0.00562     -0.83162 12245.502930 11565.396484   233.652756     0.000000     0.000000            1            1            1           35     0.801783 2.392667e+05     0.142011           48 
000023@J287/extract/000048418282116538171_Titan_Andrey_S319_G13_V1-1_131-14_006_ali_DW_particles.mrcs J1/imported/000048418282116538171_Titan_Andrey_S319_G13_V1-1_131-14_006_ali_DW.mrc  5151.000000  3019.000000   -114.09553   126.782405    26.135892     -0.83162     -3.30962 12135.279297 11455.172852   233.652756     0.000000     0.000000            1            2            1           35     0.808078 2.393703e+05     0.102623           83 
000033@J287/extract/000048418282116538171_Titan_Andrey_S319_G13_V1-1_131-14_006_ali_DW_particles.mrcs J1/imported/000048418282116538171_Titan_Andrey_S319_G13_V1-1_131-14_006_ali_DW.mrc  3967.000000  1619.000000    34.132864    83.592710    -19.17704     -3.30962     3.298384 12131.986328 11451.879883   233.652756     0.000000     0.000000            1            1            1           35     0.822046 2.391755e+05     0.086224           38 
000036@J287/extract/000048418282116538171_Titan_Andrey_S319_G13_V1-1_131-14_006_ali_DW_particles.mrcs J1/imported/000048418282116538171_Titan_Andrey_S319_G13_V1-1_131-14_006_ali_DW.mrc  3398.000000  1341.000000   168.964501    25.646395   126.991203     -0.00562     -0.83162 12140.323242 11460.216797   233.652756     0.000000     0.000000            1            2            1           35     0.795499 2.395348e+05     0.168860           38 
000037@J287/extract/000048418282116538171_Titan_Andrey_S319_G13_V1-1_131-14_006_ali_DW_particles.mrcs J1/imported/000048418282116538171_Titan_Andrey_S319_G13_V1-1_131-14_006_ali_DW.mrc   267.000000  2176.000000    -56.95868    72.279951    63.862978     1.646384     4.124384 12175.458984 11495.352539   233.652756     0.000000     0.000000            1            1            1           35     0.800355 2.394295e+05     0.062980           26 
000045@J287/extract/000048418282116538171_Titan_Andrey_S319_G13_V1-1_131-14_006_ali_DW_particles.mrcs J1/imported/000048418282116538171_Titan_Andrey_S319_G13_V1-1_131-14_006_ali_DW.mrc  2639.000000  1526.000000    -62.27937    56.184007    -91.93588     2.472384     -0.00562 12110.040039 11429.933594   233.652756     0.000000     0.000000            1            2            1           35     0.797651 2.398400e+05     0.193143           39 
000046@J287/extract/000048418282116538171_Titan_Andrey_S319_G13_V1-1_131-14_006_ali_DW_particles.mrcs J1/imported/000048418282116538171_Titan_Andrey_S319_G13_V1-1_131-14_006_ali_DW.mrc  5170.000000  1170.000000     7.562215    35.045057   177.378017     -4.96162     -3.30962 12242.617188 11562.510742   233.652756     0.000000     0.000000            1            1            1           35     0.810953 2.394595e+05     0.154309           36 
000048@J287/extract/000048418282116538171_Titan_Andrey_S319_G13_V1-1_131-14_006_ali_DW_particles.mrcs J1/imported/000048418282116538171_Titan_Andrey_S319_G13_V1-1_131-14_006_ali_DW.mrc  3314.000000  3044.000000    86.924526   127.239048    54.595199     -2.48362     9.080384 12102.900391 11422.793945   233.652756     0.000000     0.000000            1            2            1           35     0.830140 2.388184e+05     0.102483           50 
000050@J287/extract/000048418282116538171_Titan_Andrey_S319_G13_V1-1_131-14_006_ali_DW_particles.mrcs J1/imported/000048418282116538171_Titan_Andrey_S319_G13_V1-1_131-14_006_ali_DW.mrc  1778.000000  1986.000000   127.092387   134.452970    -69.25682     4.950384     2.472384 12087.842773 11407.736328   233.652756     0.000000     0.000000            1            1            1           35     0.832249 2.391458e+05     0.180363           23 
000003@J287/extract/000050219267036515170_Titan_Andrey_S319_G13_V1-1_3nd_255-13_003_ali_DW_particles.mrcs J1/imported/000050219267036515170_Titan_Andrey_S319_G13_V1-1_3nd_255-13_003_ali_DW.mrc  2033.000000  1076.000000   165.143648   123.339340   134.366672     1.646384     -0.83162 12560.108398 12126.380859    -37.37551     0.000000     0.000000            1            1            1           36     0.819381 2.399649e+05     0.270301           49 
000018@J287/extract/000050219267036515170_Titan_Andrey_S319_G13_V1-1_3nd_255-13_003_ali_DW_particles.mrcs J1/imported/000050219267036515170_Titan_Andrey_S319_G13_V1-1_3nd_255-13_003_ali_DW.mrc  2436.000000  1774.000000   -158.58315   109.876483    86.841339     -0.00562     -0.00562 12550.959961 12117.232422    -37.37551     0.000000     0.000000            1            2            1           36     0.817930 2.398181e+05     0.136508           32 
000019@J287/extract/000050219267036515170_Titan_Andrey_S319_G13_V1-1_3nd_255-13_003_ali_DW_particles.mrcs J1/imported/000050219267036515170_Titan_Andrey_S319_G13_V1-1_3nd_255-13_003_ali_DW.mrc  1999.000000  3494.000000   109.343683    47.891466   157.739658     1.646384     3.298384 12735.681641 12301.954102    -37.37551     0.000000     0.000000            1            1            1           36     0.814576 2.397069e+05     0.139651           45 
000026@J287/extract/000050219267036515170_Titan_Andrey_S319_G13_V1-1_3nd_255-13_003_ali_DW_particles.mrcs J1/imported/000050219267036515170_Titan_Andrey_S319_G13_V1-1_3nd_255-13_003_ali_DW.mrc  5362.000000  2851.000000    -28.13318    33.406093    -76.77113     1.646384     -0.00562 12807.794922 12374.067383    -37.37551     0.000000     0.000000            1            2            1           36     0.810448 2.397782e+05     0.260622           14 
000031@J287/extract/000050219267036515170_Titan_Andrey_S319_G13_V1-1_3nd_255-13_003_ali_DW_particles.mrcs J1/imported/000050219267036515170_Titan_Andrey_S319_G13_V1-1_3nd_255-13_003_ali_DW.mrc  2309.000000   508.000000   121.786851   116.808045   179.955644     0.820384     -0.83162 12591.036133 12157.308594    -37.37551     0.000000     0.000000            1            1            1           36     0.809488 2.397487e+05     0.273518           16 
000033@J287/extract/000050219267036515170_Titan_Andrey_S319_G13_V1-1_3nd_255-13_003_ali_DW_particles.mrcs J1/imported/000050219267036515170_Titan_Andrey_S319_G13_V1-1_3nd_255-13_003_ali_DW.mrc  1534.000000  3025.000000    55.006910    69.798279    -30.13668     4.950384     -0.83162 12670.315430 12236.587891    -37.37551     0.000000     0.000000            1            2            1           36     0.817354 2.398778e+05     0.079076          128 
000036@J287/extract/000050219267036515170_Titan_Andrey_S319_G13_V1-1_3nd_255-13_003_ali_DW_particles.mrcs J1/imported/000050219267036515170_Titan_Andrey_S319_G13_V1-1_3nd_255-13_003_ali_DW.mrc  1109.000000   981.000000   176.248697   107.288299    -32.73314     4.124384     6.602384 12591.141602 12157.414062    -37.37551     0.000000     0.000000            1            1            1           36     0.815850 2.397026e+05     0.124003           54 
000039@J287/extract/000050219267036515170_Titan_Andrey_S319_G13_V1-1_3nd_255-13_003_ali_DW_particles.mrcs J1/imported/000050219267036515170_Titan_Andrey_S319_G13_V1-1_3nd_255-13_003_ali_DW.mrc   366.000000  1769.000000    24.344566    89.654807    10.680123     -0.00562     -0.00562 12651.400391 12217.672852    -37.37551     0.000000     0.000000            1            2            1           36     0.817482 2.400713e+05     0.260321           54 
000042@J287/extract/000050219267036515170_Titan_Andrey_S319_G13_V1-1_3nd_255-13_003_ali_DW_particles.mrcs J1/imported/000050219267036515170_Titan_Andrey_S319_G13_V1-1_3nd_255-13_003_ali_DW.mrc  3179.000000   279.000000   -179.55997    67.050968    -36.55406     2.472384     4.124384 12612.265625 12178.538086    -37.37551     0.000000     0.000000            1            1            1           36     0.800714 2.401675e+05     0.096480           56 
000045@J287/extract/000050219267036515170_Titan_Andrey_S319_G13_V1-1_3nd_255-13_003_ali_DW_particles.mrcs J1/imported/000050219267036515170_Titan_Andrey_S319_G13_V1-1_3nd_255-13_003_ali_DW.mrc  3219.000000  3846.000000    -24.51682    49.023540   -110.22047     -0.00562     2.472384 12804.787109 12371.059570    -37.37551     0.000000     0.000000            1            2            1           36     0.807701 2.400708e+05     0.170911           70 
000046@J287/extract/000050219267036515170_Titan_Andrey_S319_G13_V1-1_3nd_255-13_003_ali_DW_particles.mrcs J1/imported/000050219267036515170_Titan_Andrey_S319_G13_V1-1_3nd_255-13_003_ali_DW.mrc  2858.000000   451.000000   102.965285   145.690963   165.674708     -4.96162     -3.30962 12599.410156 12165.682617    -37.37551     0.000000     0.000000            1            1            1           36     0.807187 2.397941e+05     0.608642           10 
000050@J287/extract/000050219267036515170_Titan_Andrey_S319_G13_V1-1_3nd_255-13_003_ali_DW_particles.mrcs J1/imported/000050219267036515170_Titan_Andrey_S319_G13_V1-1_3nd_255-13_003_ali_DW.mrc  3895.000000  2206.000000    -58.87778    40.756198   -167.17334     -0.83162     -2.48362 12628.000000 12194.272461    -37.37551     0.000000     0.000000            1            2            1           36     0.810709 2.397017e+05     0.285899           24 
000051@J287/extract/000050219267036515170_Titan_Andrey_S319_G13_V1-1_3nd_255-13_003_ali_DW_particles.mrcs J1/imported/000050219267036515170_Titan_Andrey_S319_G13_V1-1_3nd_255-13_003_ali_DW.mrc  5337.000000  3837.000000   -152.67933    68.428707    -20.12710     -0.83162     1.646384 12946.131836 12512.404297    -37.37551     0.000000     0.000000            1            1            1           36     0.806784 2.400296e+05     0.038804          101 
000054@J287/extract/000050219267036515170_Titan_Andrey_S319_G13_V1-1_3nd_255-13_003_ali_DW_particles.mrcs J1/imported/000050219267036515170_Titan_Andrey_S319_G13_V1-1_3nd_255-13_003_ali_DW.mrc  2531.000000  2077.000000    21.647116   109.075199   158.781953     -0.83162     -0.83162 12563.500000 12129.772461    -37.37551     0.000000     0.000000            1            2            1           36     0.815696 2.395888e+05     0.130543          153 
000059@J287/extract/000050219267036515170_Titan_Andrey_S319_G13_V1-1_3nd_255-13_003_ali_DW_particles.mrcs J1/imported/000050219267036515170_Titan_Andrey_S319_G13_V1-1_3nd_255-13_003_ali_DW.mrc  3372.000000  1323.000000    -32.21233   122.163902   169.095346     8.254384     -7.43962 12575.028320 12141.300781    -37.37551     0.000000     0.000000            1            1            1           36     0.816401 2.398699e+05     0.169328           34 
000001@J287/extract/000050222075357256405_Titan_Andrey_S319_G13_V1-1_3nd_283-32_007_ali_DW_particles.mrcs J1/imported/000050222075357256405_Titan_Andrey_S319_G13_V1-1_3nd_283-32_007_ali_DW.mrc  4954.000000  3491.000000   173.423681    95.062331    87.308877     2.472384     -0.83162  8846.202148  8536.988281    33.895420     0.000000     0.000000            1            1            1           37     0.815569 2.401831e+05     0.097496           41 
000005@J287/extract/000050222075357256405_Titan_Andrey_S319_G13_V1-1_3nd_283-32_007_ali_DW_particles.mrcs J1/imported/000050222075357256405_Titan_Andrey_S319_G13_V1-1_3nd_283-32_007_ali_DW.mrc  1476.000000   318.000000    47.218185   119.272119   168.574109     3.298384     0.820384  8770.171875  8460.958008    33.895420     0.000000     0.000000            1            2            1           37     0.810600 2.399516e+05     0.162261           32 
000008@J287/extract/000050222075357256405_Titan_Andrey_S319_G13_V1-1_3nd_283-32_007_ali_DW_particles.mrcs J1/imported/000050222075357256405_Titan_Andrey_S319_G13_V1-1_3nd_283-32_007_ali_DW.mrc  5047.000000  1325.000000    69.172412    40.632751    66.015576     0.820384     4.950384  8785.094727  8475.880859    33.895420     0.000000     0.000000            1            1            1           37     0.820270 2.402797e+05     0.142840            9 
000029@J287/extract/000050222075357256405_Titan_Andrey_S319_G13_V1-1_3nd_283-32_007_ali_DW_particles.mrcs J1/imported/000050222075357256405_Titan_Andrey_S319_G13_V1-1_3nd_283-32_007_ali_DW.mrc  2635.000000  1463.000000    17.089978    49.077363    40.657904     -3.30962    10.732384  8713.597656  8404.383789    33.895420     0.000000     0.000000            1            2            1           37     0.808500 2.398053e+05     0.175997           16 
000031@J287/extract/000050222075357256405_Titan_Andrey_S319_G13_V1-1_3nd_283-32_007_ali_DW_particles.mrcs J1/imported/000050222075357256405_Titan_Andrey_S319_G13_V1-1_3nd_283-32_007_ali_DW.mrc   687.000000  2850.000000   -163.71198    13.765552   -174.40562     -2.48362     -2.48362  8743.946289  8434.732422    33.895420     0.000000     0.000000            1            1            1           37     0.815931 2.402424e+05     0.324415            5 
000033@J287/extract/000050222075357256405_Titan_Andrey_S319_G13_V1-1_3nd_283-32_007_ali_DW_particles.mrcs J1/imported/000050222075357256405_Titan_Andrey_S319_G13_V1-1_3nd_283-32_007_ali_DW.mrc  1348.000000  3238.000000     -6.96352   142.171985    -89.26528     4.950384     -4.13562  8756.692383  8447.478516    33.895420     0.000000     0.000000            1            2            1           37     0.826237 2.399689e+05     0.198429           30 
000035@J287/extract/000050222075357256405_Titan_Andrey_S319_G13_V1-1_3nd_283-32_007_ali_DW_particles.mrcs J1/imported/000050222075357256405_Titan_Andrey_S319_G13_V1-1_3nd_283-32_007_ali_DW.mrc  2062.000000  1922.000000    11.694623    90.908466   143.610296     -0.00562     -1.65762  8707.333984  8398.120117    33.895420     0.000000     0.000000            1            1            1           37     0.821097 2.398879e+05     0.168672           69 
000036@J287/extract/000050222075357256405_Titan_Andrey_S319_G13_V1-1_3nd_283-32_007_ali_DW_particles.mrcs J1/imported/000050222075357256405_Titan_Andrey_S319_G13_V1-1_3nd_283-32_007_ali_DW.mrc  4025.000000  1993.000000    25.510654    58.042924     8.895197     7.428384     -5.78762  8732.791992  8423.578125    33.895420     0.000000     0.000000            1            2            1           37     0.814498 2.400024e+05     0.065301          128 
000037@J287/extract/000050222075357256405_Titan_Andrey_S319_G13_V1-1_3nd_283-32_007_ali_DW_particles.mrcs J1/imported/000050222075357256405_Titan_Andrey_S319_G13_V1-1_3nd_283-32_007_ali_DW.mrc  2873.000000   851.000000    -41.85413   100.273427   169.050541     3.298384     0.820384  8729.917969  8420.704102    33.895420     0.000000     0.000000            1            1            1           37     0.815805 2.400687e+05     0.225627           88 
000041@J287/extract/000050222075357256405_Titan_Andrey_S319_G13_V1-1_3nd_283-32_007_ali_DW_particles.mrcs J1/imported/000050222075357256405_Titan_Andrey_S319_G13_V1-1_3nd_283-32_007_ali_DW.mrc  1245.000000  3095.000000   -149.27193    39.492978    84.601854     4.124384     0.820384  8748.939453  8439.725586    33.895420     0.000000     0.000000            1            2            1           37     0.815362 2.402540e+05     0.324956           21 
000043@J287/extract/000050222075357256405_Titan_Andrey_S319_G13_V1-1_3nd_283-32_007_ali_DW_particles.mrcs J1/imported/000050222075357256405_Titan_Andrey_S319_G13_V1-1_3nd_283-32_007_ali_DW.mrc  1436.000000  3409.000000    88.777265    74.318697    45.022484     -0.00562     0.820384  8767.502930  8458.289062    33.895420     0.000000     0.000000            1            1            1           37     0.827227 2.396923e+05     0.166206           19 
000049@J287/extract/000050222075357256405_Titan_Andrey_S319_G13_V1-1_3nd_283-32_007_ali_DW_particles.mrcs J1/imported/000050222075357256405_Titan_Andrey_S319_G13_V1-1_3nd_283-32_007_ali_DW.mrc  1334.000000  2084.000000   -169.76844   109.829873     2.652589     2.472384     4.124384  8706.840820  8397.626953    33.895420     0.000000     0.000000            1            2            1           37     0.821030 2.399946e+05     0.330358           11 
000051@J287/extract/000050222075357256405_Titan_Andrey_S319_G13_V1-1_3nd_283-32_007_ali_DW_particles.mrcs J1/imported/000050222075357256405_Titan_Andrey_S319_G13_V1-1_3nd_283-32_007_ali_DW.mrc  3875.000000  2423.000000   -140.02768    74.803515   -136.53915    -21.48162     -0.83162  8743.740234  8434.526367    33.895420     0.000000     0.000000            1            1            1           37     0.798436 2.401624e+05     0.111521           33 
000052@J287/extract/000050222075357256405_Titan_Andrey_S319_G13_V1-1_3nd_283-32_007_ali_DW_particles.mrcs J1/imported/000050222075357256405_Titan_Andrey_S319_G13_V1-1_3nd_283-32_007_ali_DW.mrc  1678.000000   856.000000    61.426455    39.192522   118.473617     -0.00562     -2.48362  8737.021484  8427.807617    33.895420     0.000000     0.000000            1            2            1           37     0.819748 2.400350e+05     0.170618           13 
000003@J287/extract/000052942670390648857_Titan_Andrey_S319_G13_V1-1_3nd_332-9_001_ali_DW_particles.mrcs J1/imported/000052942670390648857_Titan_Andrey_S319_G13_V1-1_3nd_332-9_001_ali_DW.mrc  4917.000000   913.000000    38.308428    79.927372   175.884085     -0.83162     0.820384 10680.867188  9961.266602    -22.09940     0.000000     0.000000            1            1            1           38     0.791908 2.375789e+05     0.059893          208 
000005@J287/extract/000052942670390648857_Titan_Andrey_S319_G13_V1-1_3nd_332-9_001_ali_DW_particles.mrcs J1/imported/000052942670390648857_Titan_Andrey_S319_G13_V1-1_3nd_332-9_001_ali_DW.mrc   591.000000  1108.000000   176.171758    54.849527   -103.96983     0.820384     3.298384 10854.125000 10134.524414    -22.09940     0.000000     0.000000            1            2            1           38     0.783348 2.372122e+05     0.092277          164 
000017@J287/extract/000052942670390648857_Titan_Andrey_S319_G13_V1-1_3nd_332-9_001_ali_DW_particles.mrcs J1/imported/000052942670390648857_Titan_Andrey_S319_G13_V1-1_3nd_332-9_001_ali_DW.mrc  3525.000000  2727.000000   -114.85745    20.159079   -100.80723    11.558384     -8.26562 10821.118164 10101.517578    -22.09940     0.000000     0.000000            1            1            1           38     0.782382 2.373867e+05     0.325848           55 
000018@J287/extract/000052942670390648857_Titan_Andrey_S319_G13_V1-1_3nd_332-9_001_ali_DW_particles.mrcs J1/imported/000052942670390648857_Titan_Andrey_S319_G13_V1-1_3nd_332-9_001_ali_DW.mrc   497.000000  2273.000000    -61.90982   120.425645    93.737475     -2.48362     3.298384 10846.717773 10127.117188    -22.09940     0.000000     0.000000            1            2            1           38     0.781944 2.374694e+05     0.070059           21 
000022@J287/extract/000052942670390648857_Titan_Andrey_S319_G13_V1-1_3nd_332-9_001_ali_DW_particles.mrcs J1/imported/000052942670390648857_Titan_Andrey_S319_G13_V1-1_3nd_332-9_001_ali_DW.mrc   683.000000  2233.000000   -147.20139    45.805843   148.390358     -0.00562     -0.83162 10841.413086 10121.812500    -22.09940     0.000000     0.000000            1            1            1           38     0.783165 2.375632e+05     0.107749           69 
000003@J287/extract/000053500421931547671_Titan_Andrey_S319_G13_V1-1_94-3_004_ali_DW_particles.mrcs J1/imported/000053500421931547671_Titan_Andrey_S319_G13_V1-1_94-3_004_ali_DW.mrc  2413.000000  3768.000000    -95.25784    94.681207    -71.23508     0.820384     -1.65762 12356.388672 12179.875977   267.487488     0.000000     0.000000            1            1            1           39     0.813733 2.382871e+05     0.108419           57 
000006@J287/extract/000053500421931547671_Titan_Andrey_S319_G13_V1-1_94-3_004_ali_DW_particles.mrcs J1/imported/000053500421931547671_Titan_Andrey_S319_G13_V1-1_94-3_004_ali_DW.mrc  5200.000000  1160.000000   -129.35222   134.400357    -22.56016     -4.96162     4.950384 12455.302734 12278.790039   267.487488     0.000000     0.000000            1            2            1           39     0.828571 2.381134e+05     0.138754           24 
000019@J287/extract/000053500421931547671_Titan_Andrey_S319_G13_V1-1_94-3_004_ali_DW_particles.mrcs J1/imported/000053500421931547671_Titan_Andrey_S319_G13_V1-1_94-3_004_ali_DW.mrc   180.000000  1794.000000   -116.50803    14.210704   -126.05732     -0.00562     -0.83162 12402.188477 12225.675781   267.487488     0.000000     0.000000            1            1            1           39     0.799341 2.387448e+05     0.126046           26 
000023@J287/extract/000053500421931547671_Titan_Andrey_S319_G13_V1-1_94-3_004_ali_DW_particles.mrcs J1/imported/000053500421931547671_Titan_Andrey_S319_G13_V1-1_94-3_004_ali_DW.mrc  2774.000000  2876.000000   177.556745   164.417678   102.402168     2.472384     -0.00562 12316.273438 12139.760742   267.487488     0.000000     0.000000            1            2            1           39     0.826078 2.381339e+05     0.155580           54 
000024@J287/extract/000053500421931547671_Titan_Andrey_S319_G13_V1-1_94-3_004_ali_DW_particles.mrcs J1/imported/000053500421931547671_Titan_Andrey_S319_G13_V1-1_94-3_004_ali_DW.mrc  3890.000000  3148.000000    -71.75962   118.909964    -30.06834     2.472384     -4.96162 12319.910156 12143.397461   267.487488     0.000000     0.000000            1            1            1           39     0.803247 2.385343e+05     0.069678          145 
000028@J287/extract/000053500421931547671_Titan_Andrey_S319_G13_V1-1_94-3_004_ali_DW_particles.mrcs J1/imported/000053500421931547671_Titan_Andrey_S319_G13_V1-1_94-3_004_ali_DW.mrc  3828.000000  3456.000000   -165.76819    37.843774    -29.40259     0.820384     -0.83162 12330.844727 12154.332031   267.487488     0.000000     0.000000            1            2            1           39     0.793679 2.383939e+05     0.071348          148 
000029@J287/extract/000053500421931547671_Titan_Andrey_S319_G13_V1-1_94-3_004_ali_DW_particles.mrcs J1/imported/000053500421931547671_Titan_Andrey_S319_G13_V1-1_94-3_004_ali_DW.mrc  4711.000000   875.000000    60.931925    91.656171   106.738582     -4.13562     4.124384 12489.069336 12312.556641   267.487488     0.000000     0.000000            1            1            1           39     0.810218 2.383266e+05     0.063644           98 
000030@J287/extract/000053500421931547671_Titan_Andrey_S319_G13_V1-1_94-3_004_ali_DW_particles.mrcs J1/imported/000053500421931547671_Titan_Andrey_S319_G13_V1-1_94-3_004_ali_DW.mrc   511.000000   620.000000    64.249162    28.460165    57.069575     -0.00562     1.646384 12551.736328 12375.223633   267.487488     0.000000     0.000000            1            2            1           39     0.787362 2.387498e+05     0.169954           38 
000043@J287/extract/000053500421931547671_Titan_Andrey_S319_G13_V1-1_94-3_004_ali_DW_particles.mrcs J1/imported/000053500421931547671_Titan_Andrey_S319_G13_V1-1_94-3_004_ali_DW.mrc  1077.000000  1297.000000   -104.20150   139.469263   -137.31786     -4.96162     0.820384 12422.334961 12245.822266   267.487488     0.000000     0.000000            1            1            1           39     0.784116 2.387397e+05     0.052995           81 
000047@J287/extract/000053500421931547671_Titan_Andrey_S319_G13_V1-1_94-3_004_ali_DW_particles.mrcs J1/imported/000053500421931547671_Titan_Andrey_S319_G13_V1-1_94-3_004_ali_DW.mrc   915.000000  3546.000000    -57.55614   113.803770    -31.79593     -0.83162     0.820384 12394.083984 12217.571289   267.487488     0.000000     0.000000            1            2            1           39     0.799993 2.386797e+05     0.057011           78 
000003@J287/extract/000056386167729950252_Titan_Andrey_S319_G13_V1-1_3nd_243-2_007_ali_DW_particles.mrcs J1/imported/000056386167729950252_Titan_Andrey_S319_G13_V1-1_3nd_243-2_007_ali_DW.mrc  3480.000000   634.000000   162.360049   123.352741   111.918582     -0.83162     -2.48362 12954.276367 12663.664062    19.112228     0.000000     0.000000            1            1            1           40     0.810981 2.395825e+05     0.222259           31 
000004@J287/extract/000056386167729950252_Titan_Andrey_S319_G13_V1-1_3nd_243-2_007_ali_DW_particles.mrcs J1/imported/000056386167729950252_Titan_Andrey_S319_G13_V1-1_3nd_243-2_007_ali_DW.mrc  3638.000000  2192.000000    -37.04780    50.498436    71.442258     -0.00562     -0.83162 12752.204102 12461.591797    19.112228     0.000000     0.000000            1            2            1           40     0.800090 2.394279e+05     0.489612           26 
000007@J287/extract/000056386167729950252_Titan_Andrey_S319_G13_V1-1_3nd_243-2_007_ali_DW_particles.mrcs J1/imported/000056386167729950252_Titan_Andrey_S319_G13_V1-1_3nd_243-2_007_ali_DW.mrc  3060.000000  3442.000000   -173.99663   127.761112   -136.04236     -0.00562     -0.00562 12746.432617 12455.820312    19.112228     0.000000     0.000000            1            1            1           40     0.818246 2.390911e+05     0.148884           69 
000009@J287/extract/000056386167729950252_Titan_Andrey_S319_G13_V1-1_3nd_243-2_007_ali_DW_particles.mrcs J1/imported/000056386167729950252_Titan_Andrey_S319_G13_V1-1_3nd_243-2_007_ali_DW.mrc  2160.000000   425.000000    77.694374    84.231765   -129.40737     -1.65762     -0.00562 12955.633789 12665.021484    19.112228     0.000000     0.000000            1            2            1           40     0.802263 2.392231e+05     0.257013            7 
000015@J287/extract/000056386167729950252_Titan_Andrey_S319_G13_V1-1_3nd_243-2_007_ali_DW_particles.mrcs J1/imported/000056386167729950252_Titan_Andrey_S319_G13_V1-1_3nd_243-2_007_ali_DW.mrc  5524.000000  2850.000000   138.357774    98.913551    78.446909     -4.96162     -1.65762 12932.393555 12641.781250    19.112228     0.000000     0.000000            1            1            1           40     0.802678 2.395611e+05     0.260651           57 
000016@J287/extract/000056386167729950252_Titan_Andrey_S319_G13_V1-1_3nd_243-2_007_ali_DW_particles.mrcs J1/imported/000056386167729950252_Titan_Andrey_S319_G13_V1-1_3nd_243-2_007_ali_DW.mrc  3164.000000  2339.000000   -132.63870    52.190801    97.596596     4.950384     -4.96162 12731.709961 12441.097656    19.112228     0.000000     0.000000            1            2            1           40     0.803335 2.397662e+05     0.218647           18 
000022@J287/extract/000056386167729950252_Titan_Andrey_S319_G13_V1-1_3nd_243-2_007_ali_DW_particles.mrcs J1/imported/000056386167729950252_Titan_Andrey_S319_G13_V1-1_3nd_243-2_007_ali_DW.mrc  4726.000000  1521.000000   179.055166   120.463912   -128.40216     -4.13562     -1.65762 12902.169922 12611.557617    19.112228     0.000000     0.000000            1            1            1           40     0.794824 2.392485e+05     0.283907           30 
000027@J287/extract/000056386167729950252_Titan_Andrey_S319_G13_V1-1_3nd_243-2_007_ali_DW_particles.mrcs J1/imported/000056386167729950252_Titan_Andrey_S319_G13_V1-1_3nd_243-2_007_ali_DW.mrc  3391.000000  2386.000000   170.722386   126.258945    -40.10695     -0.00562     -0.00562 12735.547852 12444.935547    19.112228     0.000000     0.000000            1            2            1           40     0.801773 2.396919e+05     0.128888           53 
000036@J287/extract/000056386167729950252_Titan_Andrey_S319_G13_V1-1_3nd_243-2_007_ali_DW_particles.mrcs J1/imported/000056386167729950252_Titan_Andrey_S319_G13_V1-1_3nd_243-2_007_ali_DW.mrc  2615.000000  3834.000000   108.342012    66.402288   144.398334     -0.83162     -4.13562 12768.290039 12477.677734    19.112228     0.000000     0.000000            1            1            1           40     0.819190 2.395188e+05     0.101709           50 
000037@J287/extract/000056386167729950252_Titan_Andrey_S319_G13_V1-1_3nd_243-2_007_ali_DW_particles.mrcs J1/imported/000056386167729950252_Titan_Andrey_S319_G13_V1-1_3nd_243-2_007_ali_DW.mrc  3830.000000  2302.000000    86.128601    84.097393   -106.88595     -1.65762     1.646384 12757.616211 12467.003906    19.112228     0.000000     0.000000            1            2            1           40     0.797606 2.393885e+05     0.115863           41 
000039@J287/extract/000056386167729950252_Titan_Andrey_S319_G13_V1-1_3nd_243-2_007_ali_DW_particles.mrcs J1/imported/000056386167729950252_Titan_Andrey_S319_G13_V1-1_3nd_243-2_007_ali_DW.mrc  2832.000000  2395.000000    -76.28419   144.555559   -129.98456     -0.83162     -1.65762 12727.964844 12437.352539    19.112228     0.000000     0.000000            1            1            1           40     0.804089 2.396337e+05     0.328271           32 
000042@J287/extract/000056386167729950252_Titan_Andrey_S319_G13_V1-1_3nd_243-2_007_ali_DW_particles.mrcs J1/imported/000056386167729950252_Titan_Andrey_S319_G13_V1-1_3nd_243-2_007_ali_DW.mrc   341.000000  3180.000000   -108.26065   115.643798   174.341218     -3.30962     -0.00562 12809.517578 12518.905273    19.112228     0.000000     0.000000            1            2            1           40     0.801939 2.392930e+05     0.173931           30 
000046@J287/extract/000056386167729950252_Titan_Andrey_S319_G13_V1-1_3nd_243-2_007_ali_DW_particles.mrcs J1/imported/000056386167729950252_Titan_Andrey_S319_G13_V1-1_3nd_243-2_007_ali_DW.mrc  3731.000000  1506.000000     -2.07454    17.057918   133.888389     0.820384     -1.65762 12823.101562 12532.489258    19.112228     0.000000     0.000000            1            1            1           40     0.824256 2.391966e+05     0.114985           32 
000001@J287/extract/000056539568585794662_Titan_Andrey_S319_G13_V1-1_109-10_006_ali_DW_particles.mrcs J1/imported/000056539568585794662_Titan_Andrey_S319_G13_V1-1_109-10_006_ali_DW.mrc  2658.000000   319.000000     -3.76496    82.536110    -42.26392     -0.00562     -0.00562  9236.187500  8495.899414   235.081573     0.000000     0.000000            1            2            1           41     0.814916 2.387404e+05     0.132054           46 
000002@J287/extract/000056539568585794662_Titan_Andrey_S319_G13_V1-1_109-10_006_ali_DW_particles.mrcs J1/imported/000056539568585794662_Titan_Andrey_S319_G13_V1-1_109-10_006_ali_DW.mrc  1925.000000  2437.000000   159.475029   109.882046    83.799093     3.298384     0.820384  9088.853516  8348.565430   235.081573     0.000000     0.000000            1            1            1           41     0.795662 2.391295e+05     0.118994          176 
000004@J287/extract/000056539568585794662_Titan_Andrey_S319_G13_V1-1_109-10_006_ali_DW_particles.mrcs J1/imported/000056539568585794662_Titan_Andrey_S319_G13_V1-1_109-10_006_ali_DW.mrc  2919.000000  2873.000000    -75.53344    92.604862   -159.33732     -6.61362     2.472384  9083.936523  8343.648438   235.081573     0.000000     0.000000            1            2            1           41     0.819647 2.389973e+05     0.030801          196 
000017@J287/extract/000056539568585794662_Titan_Andrey_S319_G13_V1-1_109-10_006_ali_DW_particles.mrcs J1/imported/000056539568585794662_Titan_Andrey_S319_G13_V1-1_109-10_006_ali_DW.mrc   936.000000  3551.000000     3.283391   126.609312   -128.39065     2.472384     -1.65762  9178.139648  8437.851562   235.081573     0.000000     0.000000            1            1            1           41     0.808902 2.389095e+05     0.190895           38 
000019@J287/extract/000056539568585794662_Titan_Andrey_S319_G13_V1-1_109-10_006_ali_DW_particles.mrcs J1/imported/000056539568585794662_Titan_Andrey_S319_G13_V1-1_109-10_006_ali_DW.mrc  3331.000000  1485.000000   -109.68818   116.957398     -5.66137     2.472384     -0.83162  9112.961914  8372.673828   235.081573     0.000000     0.000000            1            2            1           41     0.813990 2.390152e+05     0.084149           81 
000023@J287/extract/000056539568585794662_Titan_Andrey_S319_G13_V1-1_109-10_006_ali_DW_particles.mrcs J1/imported/000056539568585794662_Titan_Andrey_S319_G13_V1-1_109-10_006_ali_DW.mrc  2124.000000   251.000000   -173.97349   116.358554    85.219980     -0.83162     -0.00562  9233.270508  8492.982422   235.081573     0.000000     0.000000            1            1            1           41     0.813383 2.390015e+05     0.144833           14 
000025@J287/extract/000056539568585794662_Titan_Andrey_S319_G13_V1-1_109-10_006_ali_DW_particles.mrcs J1/imported/000056539568585794662_Titan_Andrey_S319_G13_V1-1_109-10_006_ali_DW.mrc  5216.000000  2135.000000    -50.67550   140.282231   -140.80807     -4.96162     0.820384  9103.149414  8362.861328   235.081573     0.000000     0.000000            1            2            1           41     0.788383 2.391868e+05     0.157889           75 
000029@J287/extract/000056539568585794662_Titan_Andrey_S319_G13_V1-1_109-10_006_ali_DW_particles.mrcs J1/imported/000056539568585794662_Titan_Andrey_S319_G13_V1-1_109-10_006_ali_DW.mrc   283.000000  3600.000000    43.614139    56.448556    82.320841     0.820384     1.646384  9207.725586  8467.437500   235.081573     0.000000     0.000000            1            1            1           41     0.798685 2.390434e+05     0.081727           14 
000032@J287/extract/000056539568585794662_Titan_Andrey_S319_G13_V1-1_109-10_006_ali_DW_particles.mrcs J1/imported/000056539568585794662_Titan_Andrey_S319_G13_V1-1_109-10_006_ali_DW.mrc   904.000000  2633.000000    -59.05313   156.919087    75.808739     3.298384     -2.48362  9128.134766  8387.846680   235.081573     0.000000     0.000000            1            2            1           41     0.806115 2.390106e+05     0.196223           56 
000034@J287/extract/000056539568585794662_Titan_Andrey_S319_G13_V1-1_109-10_006_ali_DW_particles.mrcs J1/imported/000056539568585794662_Titan_Andrey_S319_G13_V1-1_109-10_006_ali_DW.mrc   670.000000   277.000000    71.631761    58.913338    -37.41504     -4.96162     -0.83162  9238.344727  8498.056641   235.081573     0.000000     0.000000            1            1            1           41     0.816403 2.392118e+05     0.245634           59 
000039@J287/extract/000056539568585794662_Titan_Andrey_S319_G13_V1-1_109-10_006_ali_DW_particles.mrcs J1/imported/000056539568585794662_Titan_Andrey_S319_G13_V1-1_109-10_006_ali_DW.mrc  4715.000000  1273.000000   112.678767    72.697514    24.335434     -2.48362     -0.00562  9135.057617  8394.769531   235.081573     0.000000     0.000000            1            2            1           41     0.809873 2.390009e+05     0.084129          121 
000042@J287/extract/000056539568585794662_Titan_Andrey_S319_G13_V1-1_109-10_006_ali_DW_particles.mrcs J1/imported/000056539568585794662_Titan_Andrey_S319_G13_V1-1_109-10_006_ali_DW.mrc  5193.000000  1765.000000    18.921068   125.108868   177.533046     2.472384     -0.00562  9107.695312  8367.407227   235.081573     0.000000     0.000000            1            1            1           41     0.819957 2.387407e+05     0.052140           74 
000049@J287/extract/000056539568585794662_Titan_Andrey_S319_G13_V1-1_109-10_006_ali_DW_particles.mrcs J1/imported/000056539568585794662_Titan_Andrey_S319_G13_V1-1_109-10_006_ali_DW.mrc  1586.000000   795.000000   163.507161    77.092801   113.720508     1.646384     -0.83162  9173.689453  8433.401367   235.081573     0.000000     0.000000            1            2            1           41     0.811466 2.388195e+05     0.099880           20 
000050@J287/extract/000056539568585794662_Titan_Andrey_S319_G13_V1-1_109-10_006_ali_DW_particles.mrcs J1/imported/000056539568585794662_Titan_Andrey_S319_G13_V1-1_109-10_006_ali_DW.mrc  3816.000000  2340.000000     -6.48803    50.688735    77.656237     -1.65762     -0.00562  9076.348633  8336.060547   235.081573     0.000000     0.000000            1            1            1           41     0.800354 2.389430e+05     0.077710           92 
000055@J287/extract/000056539568585794662_Titan_Andrey_S319_G13_V1-1_109-10_006_ali_DW_particles.mrcs J1/imported/000056539568585794662_Titan_Andrey_S319_G13_V1-1_109-10_006_ali_DW.mrc   612.000000   956.000000   -117.02457    50.879698    33.641029     8.254384     -5.78762  9182.706055  8442.417969   235.081573     0.000000     0.000000            1            2            1           41     0.809144 2.389399e+05     0.218718           38 
000009@J287/extract/000057332645036916626_Titan_Andrey_S319_G13_V1-1_2nd_170-25_000_ali_DW_particles.mrcs J1/imported/000057332645036916626_Titan_Andrey_S319_G13_V1-1_2nd_170-25_000_ali_DW.mrc  2362.000000   522.000000   167.825362    99.906304    -28.84914     3.298384     5.776384 10559.314453 10428.429688     1.315234     0.000000     0.000000            1            1            1           42     0.817450 2.399927e+05     0.099362           58 
000010@J287/extract/000057332645036916626_Titan_Andrey_S319_G13_V1-1_2nd_170-25_000_ali_DW_particles.mrcs J1/imported/000057332645036916626_Titan_Andrey_S319_G13_V1-1_2nd_170-25_000_ali_DW.mrc  4553.000000  1813.000000   166.418097    98.698873    46.172420     -0.00562     0.820384 10628.997070 10498.112305     1.315234     0.000000     0.000000            1            2            1           42     0.804483 2.386367e+05     0.271134           32 
000013@J287/extract/000057332645036916626_Titan_Andrey_S319_G13_V1-1_2nd_170-25_000_ali_DW_particles.mrcs J1/imported/000057332645036916626_Titan_Andrey_S319_G13_V1-1_2nd_170-25_000_ali_DW.mrc  3810.000000  3856.000000    -61.74917   138.572323     -9.66871    -12.39562     -8.26562 10668.712891 10537.828125     1.315234     0.000000     0.000000            1            1            1           42     0.816258 2.396669e+05     0.044111           71 
000019@J287/extract/000057332645036916626_Titan_Andrey_S319_G13_V1-1_2nd_170-25_000_ali_DW_particles.mrcs J1/imported/000057332645036916626_Titan_Andrey_S319_G13_V1-1_2nd_170-25_000_ali_DW.mrc  3799.000000   878.000000   -123.39949    96.659921   150.167758     -1.65762     -1.65762 10595.718750 10464.833984     1.315234     0.000000     0.000000            1            2            1           42     0.796604 2.396808e+05     0.081133           59 
000021@J287/extract/000057332645036916626_Titan_Andrey_S319_G13_V1-1_2nd_170-25_000_ali_DW_particles.mrcs J1/imported/000057332645036916626_Titan_Andrey_S319_G13_V1-1_2nd_170-25_000_ali_DW.mrc  2550.000000  3172.000000   135.356324    82.171357   114.103060     -0.83162     1.646384 10578.809570 10447.924805     1.315234     0.000000     0.000000            1            1            1           42     0.820492 2.386221e+05     0.057741          131 
000026@J287/extract/000057332645036916626_Titan_Andrey_S319_G13_V1-1_2nd_170-25_000_ali_DW_particles.mrcs J1/imported/000057332645036916626_Titan_Andrey_S319_G13_V1-1_2nd_170-25_000_ali_DW.mrc  4160.000000   186.000000    -90.90487    86.386684   140.636409     -0.83162     -0.00562 10647.879883 10516.995117     1.315234     0.000000     0.000000            1            2            1           42     0.797282 2.390292e+05     0.129820           24 
000027@J287/extract/000057332645036916626_Titan_Andrey_S319_G13_V1-1_2nd_170-25_000_ali_DW_particles.mrcs J1/imported/000057332645036916626_Titan_Andrey_S319_G13_V1-1_2nd_170-25_000_ali_DW.mrc  3176.000000  1026.000000   165.973397    37.850124   -144.93129     -0.83162     -1.65762 10556.714844 10425.830078     1.315234     0.000000     0.000000            1            1            1           42     0.792174 2.391494e+05     0.120530           82 
000031@J287/extract/000057332645036916626_Titan_Andrey_S319_G13_V1-1_2nd_170-25_000_ali_DW_particles.mrcs J1/imported/000057332645036916626_Titan_Andrey_S319_G13_V1-1_2nd_170-25_000_ali_DW.mrc  4542.000000  2158.000000   152.409159   101.212478    -51.11114     -0.83162     1.646384 10630.026367 10499.141602     1.315234     0.000000     0.000000            1            2            1           42     0.802175 2.385103e+05     0.082738           32 
000037@J287/extract/000057332645036916626_Titan_Andrey_S319_G13_V1-1_2nd_170-25_000_ali_DW_particles.mrcs J1/imported/000057332645036916626_Titan_Andrey_S319_G13_V1-1_2nd_170-25_000_ali_DW.mrc  3603.000000  1034.000000   -121.11481   143.857772   -146.65724     1.646384     -3.30962 10579.133789 10448.249023     1.315234     0.000000     0.000000            1            1            1           42     0.810628 2.387018e+05     0.322690          109 
000040@J287/extract/000057332645036916626_Titan_Andrey_S319_G13_V1-1_2nd_170-25_000_ali_DW_particles.mrcs J1/imported/000057332645036916626_Titan_Andrey_S319_G13_V1-1_2nd_170-25_000_ali_DW.mrc  2977.000000   645.000000    -82.50720    88.911883    -50.60638     -1.65762     0.820384 10560.063477 10429.178711     1.315234     0.000000     0.000000            1            2            1           42     0.813138 2.395893e+05     0.069377           59 
000041@J287/extract/000057332645036916626_Titan_Andrey_S319_G13_V1-1_2nd_170-25_000_ali_DW_particles.mrcs J1/imported/000057332645036916626_Titan_Andrey_S319_G13_V1-1_2nd_170-25_000_ali_DW.mrc  3063.000000  1584.000000     3.912780    32.003686    77.905873     3.298384     -1.65762 10542.634766 10411.750000     1.315234     0.000000     0.000000            1            1            1           42     0.808668 2.388136e+05     0.054260           60 
000002@J287/extract/000059766313938600575_Titan_Andrey_S319_G13_V1-1_3nd_262-6_003_ali_DW_particles.mrcs J1/imported/000059766313938600575_Titan_Andrey_S319_G13_V1-1_3nd_262-6_003_ali_DW.mrc  2388.000000   841.000000   162.407935   162.991213   112.619342     -8.26562     -0.83162 12057.791016 11561.784180    -33.89087     0.000000     0.000000            1            1            1           43     0.804691 2.389395e+05     0.185798           21 
000009@J287/extract/000059766313938600575_Titan_Andrey_S319_G13_V1-1_3nd_262-6_003_ali_DW_particles.mrcs J1/imported/000059766313938600575_Titan_Andrey_S319_G13_V1-1_3nd_262-6_003_ali_DW.mrc  1652.000000  1463.000000   141.534456   127.969883    -82.68575     2.472384     0.820384 11977.473633 11481.466797    -33.89087     0.000000     0.000000            1            2            1           43     0.814433 2.385811e+05     0.302705           95 
000016@J287/extract/000059766313938600575_Titan_Andrey_S319_G13_V1-1_3nd_262-6_003_ali_DW_particles.mrcs J1/imported/000059766313938600575_Titan_Andrey_S319_G13_V1-1_3nd_262-6_003_ali_DW.mrc  1974.000000   516.000000    -44.17537    33.247404   -174.65333     -0.83162     1.646384 12116.087891 11620.081055    -33.89087     0.000000     0.000000            1            1            1           43     0.810263 2.388901e+05     0.131716           48 
000018@J287/extract/000059766313938600575_Titan_Andrey_S319_G13_V1-1_3nd_262-6_003_ali_DW_particles.mrcs J1/imported/000059766313938600575_Titan_Andrey_S319_G13_V1-1_3nd_262-6_003_ali_DW.mrc  3617.000000  1368.000000   111.777674   105.386486    31.835227     0.820384     0.820384 12019.129883 11523.123047    -33.89087     0.000000     0.000000            1            2            1           43     0.786896 2.392447e+05     0.275301           25 
000020@J287/extract/000059766313938600575_Titan_Andrey_S319_G13_V1-1_3nd_262-6_003_ali_DW_particles.mrcs J1/imported/000059766313938600575_Titan_Andrey_S319_G13_V1-1_3nd_262-6_003_ali_DW.mrc  2404.000000  3295.000000     -8.04638   110.384726    -94.84044     0.820384     2.472384 11923.294922 11427.288086    -33.89087     0.000000     0.000000            1            1            1           43     0.815063 2.389236e+05     0.135705          103 
000022@J287/extract/000059766313938600575_Titan_Andrey_S319_G13_V1-1_3nd_262-6_003_ali_DW_particles.mrcs J1/imported/000059766313938600575_Titan_Andrey_S319_G13_V1-1_3nd_262-6_003_ali_DW.mrc  3707.000000   537.000000   -175.33625    87.883467    -94.74781     -0.83162     2.472384 12123.004883 11626.998047    -33.89087     0.000000     0.000000            1            2            1           43     0.798620 2.387731e+05     0.085747           80 
000023@J287/extract/000059766313938600575_Titan_Andrey_S319_G13_V1-1_3nd_262-6_003_ali_DW_particles.mrcs J1/imported/000059766313938600575_Titan_Andrey_S319_G13_V1-1_3nd_262-6_003_ali_DW.mrc  2209.000000  3020.000000    -38.07233    45.721887    -63.63538     -1.65762     4.124384 11910.290039 11414.283203    -33.89087     0.000000     0.000000            1            1            1           43     0.813077 2.389412e+05     0.190665           64 
000028@J287/extract/000059766313938600575_Titan_Andrey_S319_G13_V1-1_3nd_262-6_003_ali_DW_particles.mrcs J1/imported/000059766313938600575_Titan_Andrey_S319_G13_V1-1_3nd_262-6_003_ali_DW.mrc  1381.000000  3243.000000   -161.29101    92.702797   156.279508     -0.00562     -0.83162 11906.603516 11410.596680    -33.89087     0.000000     0.000000            1            2            1           43     0.807274 2.389188e+05     0.083997          157 
000030@J287/extract/000059766313938600575_Titan_Andrey_S319_G13_V1-1_3nd_262-6_003_ali_DW_particles.mrcs J1/imported/000059766313938600575_Titan_Andrey_S319_G13_V1-1_3nd_262-6_003_ali_DW.mrc  3059.000000  1332.000000   106.453741   121.144794    -59.89375     3.298384     1.646384 12000.372070 11504.365234    -33.89087     0.000000     0.000000            1            1            1           43     0.801056 2.388342e+05     0.160314           66 
000032@J287/extract/000059766313938600575_Titan_Andrey_S319_G13_V1-1_3nd_262-6_003_ali_DW_particles.mrcs J1/imported/000059766313938600575_Titan_Andrey_S319_G13_V1-1_3nd_262-6_003_ali_DW.mrc  3979.000000  2183.000000     3.528264    39.667971    -40.24538    -14.04762     -9.09162 11974.108398 11478.101562    -33.89087     0.000000     0.000000            1            2            1           43     0.792264 2.389557e+05     0.147924           53 
000035@J287/extract/000059766313938600575_Titan_Andrey_S319_G13_V1-1_3nd_262-6_003_ali_DW_particles.mrcs J1/imported/000059766313938600575_Titan_Andrey_S319_G13_V1-1_3nd_262-6_003_ali_DW.mrc  5062.000000  2420.000000    -88.77006    29.557328   -128.43690     4.950384     1.646384 12004.999023 11508.992188    -33.89087     0.000000     0.000000            1            1            1           43     0.801261 2.388343e+05     0.138914           45 
000002@J287/extract/000060344295209521024_Titan_Andrey_S319_G13_V1-1_2nd_137-9_008_ali_DW_particles.mrcs J1/imported/000060344295209521024_Titan_Andrey_S319_G13_V1-1_2nd_137-9_008_ali_DW.mrc   651.000000  2451.000000    37.326161   120.745854   -125.92883     -0.83162     -8.26562 13033.950195 12299.222656     -9.58325     0.000000     0.000000            1            2            1           44     0.808424 2.401121e+05     0.405847           72 
000012@J287/extract/000060344295209521024_Titan_Andrey_S319_G13_V1-1_2nd_137-9_008_ali_DW_particles.mrcs J1/imported/000060344295209521024_Titan_Andrey_S319_G13_V1-1_2nd_137-9_008_ali_DW.mrc  2489.000000  1871.000000    15.835581    72.683499    68.687988     -0.83162     -0.83162 13089.602539 12354.875000     -9.58325     0.000000     0.000000            1            1            1           44     0.806329 2.401704e+05     0.390359           17 
000014@J287/extract/000060344295209521024_Titan_Andrey_S319_G13_V1-1_2nd_137-9_008_ali_DW_particles.mrcs J1/imported/000060344295209521024_Titan_Andrey_S319_G13_V1-1_2nd_137-9_008_ali_DW.mrc  4083.000000  2181.000000   123.688732    56.698943   -118.13740     -4.13562     -4.13562 13271.570312 12536.842773     -9.58325     0.000000     0.000000            1            2            1           44     0.821184 2.405604e+05     0.134244            8 
000018@J287/extract/000060344295209521024_Titan_Andrey_S319_G13_V1-1_2nd_137-9_008_ali_DW_particles.mrcs J1/imported/000060344295209521024_Titan_Andrey_S319_G13_V1-1_2nd_137-9_008_ali_DW.mrc  1022.000000   400.000000    17.531901   129.568859   102.526064     -0.83162     3.298384 13189.697266 12454.969727     -9.58325     0.000000     0.000000            1            1            1           44     0.817391 2.401294e+05     0.241163           32 
000023@J287/extract/000060344295209521024_Titan_Andrey_S319_G13_V1-1_2nd_137-9_008_ali_DW_particles.mrcs J1/imported/000060344295209521024_Titan_Andrey_S319_G13_V1-1_2nd_137-9_008_ali_DW.mrc  5298.000000  3938.000000   111.609110   147.083074   -179.33161     -0.83162     -0.00562 13651.826172 12917.098633     -9.58325     0.000000     0.000000            1            2            1           44     0.810857 2.399609e+05     0.147787           13 
000028@J287/extract/000060344295209521024_Titan_Andrey_S319_G13_V1-1_2nd_137-9_008_ali_DW_particles.mrcs J1/imported/000060344295209521024_Titan_Andrey_S319_G13_V1-1_2nd_137-9_008_ali_DW.mrc  2836.000000   278.000000    35.348637    64.817188   168.393848     -0.00562     -0.83162 13285.789062 12551.061523     -9.58325     0.000000     0.000000            1            1            1           44     0.851295 2.393883e+05     0.114198           22 
000030@J287/extract/000060344295209521024_Titan_Andrey_S319_G13_V1-1_2nd_137-9_008_ali_DW_particles.mrcs J1/imported/000060344295209521024_Titan_Andrey_S319_G13_V1-1_2nd_137-9_008_ali_DW.mrc  5333.000000  1133.000000    -21.85271    60.852001    -14.47589     -3.30962     0.820384 13502.958008 12768.230469     -9.58325     0.000000     0.000000            1            2            1           44     0.812967 2.400872e+05     0.133772           28 
000038@J287/extract/000060344295209521024_Titan_Andrey_S319_G13_V1-1_2nd_137-9_008_ali_DW_particles.mrcs J1/imported/000060344295209521024_Titan_Andrey_S319_G13_V1-1_2nd_137-9_008_ali_DW.mrc  5418.000000  1742.000000    -91.41228   115.910393   172.409950     -1.65762     -3.30962 13422.776367 12688.048828     -9.58325     0.000000     0.000000            1            1            1           44     0.810137 2.399334e+05     0.059948          172 
000042@J287/extract/000060344295209521024_Titan_Andrey_S319_G13_V1-1_2nd_137-9_008_ali_DW_particles.mrcs J1/imported/000060344295209521024_Titan_Andrey_S319_G13_V1-1_2nd_137-9_008_ali_DW.mrc  2837.000000  1884.000000   101.439021    44.830143   112.848253     -1.65762     -1.65762 13126.603516 12391.875977     -9.58325     0.000000     0.000000            1            2            1           44     0.830512 2.396374e+05     0.087114           46 
000043@J287/extract/000060344295209521024_Titan_Andrey_S319_G13_V1-1_2nd_137-9_008_ali_DW_particles.mrcs J1/imported/000060344295209521024_Titan_Andrey_S319_G13_V1-1_2nd_137-9_008_ali_DW.mrc   206.000000   143.000000   -135.68544    66.008483    20.870745     -4.13562     2.472384 13222.037109 12487.309570     -9.58325     0.000000     0.000000            1            1            1           44     0.808173 2.401680e+05     0.118390           26 
000048@J287/extract/000060344295209521024_Titan_Andrey_S319_G13_V1-1_2nd_137-9_008_ali_DW_particles.mrcs J1/imported/000060344295209521024_Titan_Andrey_S319_G13_V1-1_2nd_137-9_008_ali_DW.mrc   611.000000  3139.000000     1.842417    64.980152   173.453970     3.298384     2.472384 13087.005859 12352.278320     -9.58325     0.000000     0.000000            1            2            1           44     0.812411 2.397476e+05     0.139485           22 
000003@J287/extract/000061897025593256378_Titan_Andrey_S319_G13_V1-1_3nd_283-25_003_ali_DW_particles.mrcs J1/imported/000061897025593256378_Titan_Andrey_S319_G13_V1-1_3nd_283-25_003_ali_DW.mrc  2194.000000  1915.000000    64.919086    75.926426    -78.82913     -0.83162     -0.00562 11060.298828 10610.598633    -37.32737     0.000000     0.000000            1            1            1           45     0.824352 2.392361e+05     0.236975           28 
000019@J287/extract/000061897025593256378_Titan_Andrey_S319_G13_V1-1_3nd_283-25_003_ali_DW_particles.mrcs J1/imported/000061897025593256378_Titan_Andrey_S319_G13_V1-1_3nd_283-25_003_ali_DW.mrc  5009.000000   167.000000    -10.33274   152.851333    45.553685     3.298384     -5.78762 11364.124023 10914.423828    -37.32737     0.000000     0.000000            1            2            1           45     0.812382 2.393034e+05     0.156023           57 
000025@J287/extract/000061897025593256378_Titan_Andrey_S319_G13_V1-1_3nd_283-25_003_ali_DW_particles.mrcs J1/imported/000061897025593256378_Titan_Andrey_S319_G13_V1-1_3nd_283-25_003_ali_DW.mrc   708.000000  2955.000000    -16.96707    31.959092    51.012182     -1.65762     -0.00562 11101.808594 10652.108398    -37.32737     0.000000     0.000000            1            1            1           45     0.820730 2.390030e+05     0.128645           93 
000031@J287/extract/000061897025593256378_Titan_Andrey_S319_G13_V1-1_3nd_283-25_003_ali_DW_particles.mrcs J1/imported/000061897025593256378_Titan_Andrey_S319_G13_V1-1_3nd_283-25_003_ali_DW.mrc  4636.000000  2412.000000    48.612128   117.904267    -20.79310     -0.83162     -1.65762 11119.104492 10669.404297    -37.32737     0.000000     0.000000            1            2            1           45     0.810468 2.392569e+05     0.171104           42 
000032@J287/extract/000061897025593256378_Titan_Andrey_S319_G13_V1-1_3nd_283-25_003_ali_DW_particles.mrcs J1/imported/000061897025593256378_Titan_Andrey_S319_G13_V1-1_3nd_283-25_003_ali_DW.mrc  5218.000000  3537.000000   125.580161    88.280265    -28.30166     0.820384     -0.00562 11201.426758 10751.726562    -37.32737     0.000000     0.000000            1            1            1           45     0.802941 2.393116e+05     0.068298           46 
000034@J287/extract/000061897025593256378_Titan_Andrey_S319_G13_V1-1_3nd_283-25_003_ali_DW_particles.mrcs J1/imported/000061897025593256378_Titan_Andrey_S319_G13_V1-1_3nd_283-25_003_ali_DW.mrc  2852.000000  3187.000000    97.171254    71.686990   -149.96977     -0.00562     -0.00562 11066.204102 10616.503906    -37.32737     0.000000     0.000000            1            2            1           45     0.810116 2.390400e+05     0.174438           19 
000037@J287/extract/000061897025593256378_Titan_Andrey_S319_G13_V1-1_3nd_283-25_003_ali_DW_particles.mrcs J1/imported/000061897025593256378_Titan_Andrey_S319_G13_V1-1_3nd_283-25_003_ali_DW.mrc   726.000000  1028.000000    87.502189    26.592042   136.127938     0.820384     -0.00562 11215.669922 10765.969727    -37.32737     0.000000     0.000000            1            1            1           45     0.810870 2.391548e+05     0.412394           31 
000001@J287/extract/000066311662344781738_Titan_Andrey_S319_G13_V1-1_128-9_002_ali_DW_particles.mrcs J1/imported/000066311662344781738_Titan_Andrey_S319_G13_V1-1_128-9_002_ali_DW.mrc  1292.000000  2914.000000     0.444841    78.900020   -117.19542     0.820384     0.820384 15506.613281 14527.071289    -27.55224     0.000000     0.000000            1            1            1           46     0.803341 2.385033e+05     0.313140            6 
000006@J287/extract/000066311662344781738_Titan_Andrey_S319_G13_V1-1_128-9_002_ali_DW_particles.mrcs J1/imported/000066311662344781738_Titan_Andrey_S319_G13_V1-1_128-9_002_ali_DW.mrc  5437.000000   440.000000    42.881980   155.642935   113.022701     1.646384     -3.30962 15707.532227 14727.990234    -27.55224     0.000000     0.000000            1            2            1           46     0.804027 2.385956e+05     0.050714          117 
000009@J287/extract/000066311662344781738_Titan_Andrey_S319_G13_V1-1_128-9_002_ali_DW_particles.mrcs J1/imported/000066311662344781738_Titan_Andrey_S319_G13_V1-1_128-9_002_ali_DW.mrc  1950.000000  1325.000000    70.258626    60.322617    -78.68839     -0.83162     1.646384 15480.811523 14501.269531    -27.55224     0.000000     0.000000            1            1            1           46     0.808217 2.384747e+05     0.073533           54 
000024@J287/extract/000066311662344781738_Titan_Andrey_S319_G13_V1-1_128-9_002_ali_DW_particles.mrcs J1/imported/000066311662344781738_Titan_Andrey_S319_G13_V1-1_128-9_002_ali_DW.mrc   774.000000   214.000000   -162.84368    39.409025    -29.46215     -6.61362     -4.13562 15758.056641 14778.514648    -27.55224     0.000000     0.000000            1            2            1           46     0.802054 2.383173e+05     0.098437           65 
000027@J287/extract/000066311662344781738_Titan_Andrey_S319_G13_V1-1_128-9_002_ali_DW_particles.mrcs J1/imported/000066311662344781738_Titan_Andrey_S319_G13_V1-1_128-9_002_ali_DW.mrc   191.000000  2362.000000    27.268823   161.739639   -162.80792     3.298384     4.124384 15669.208008 14689.666016    -27.55224     0.000000     0.000000            1            1            1           46     0.796109 2.383662e+05     0.153084           30 
000029@J287/extract/000066311662344781738_Titan_Andrey_S319_G13_V1-1_128-9_002_ali_DW_particles.mrcs J1/imported/000066311662344781738_Titan_Andrey_S319_G13_V1-1_128-9_002_ali_DW.mrc  5252.000000  2530.000000   140.679581    56.494948    31.648229     -2.48362     -0.00562 15512.319336 14532.777344    -27.55224     0.000000     0.000000            1            2            1           46     0.805752 2.385805e+05     0.083257          101 
000030@J287/extract/000066311662344781738_Titan_Andrey_S319_G13_V1-1_128-9_002_ali_DW_particles.mrcs J1/imported/000066311662344781738_Titan_Andrey_S319_G13_V1-1_128-9_002_ali_DW.mrc   153.000000  1126.000000    40.717716   164.586636   117.442692     -4.13562     -4.96162 15733.030273 14753.488281    -27.55224     0.000000     0.000000            1            1            1           46     0.798900 2.385376e+05     0.333667           15 
000033@J287/extract/000066311662344781738_Titan_Andrey_S319_G13_V1-1_128-9_002_ali_DW_particles.mrcs J1/imported/000066311662344781738_Titan_Andrey_S319_G13_V1-1_128-9_002_ali_DW.mrc  4707.000000   946.000000   121.444110    94.311009    24.236906     -0.83162     1.646384 15548.604492 14569.062500    -27.55224     0.000000     0.000000            1            2            1           46     0.792903 2.384769e+05     0.077523           83 
000042@J287/extract/000066311662344781738_Titan_Andrey_S319_G13_V1-1_128-9_002_ali_DW_particles.mrcs J1/imported/000066311662344781738_Titan_Andrey_S319_G13_V1-1_128-9_002_ali_DW.mrc  3638.000000   651.000000   166.349618    81.924188   108.047043     -0.83162     -0.00562 15537.670898 14558.128906    -27.55224     0.000000     0.000000            1            1            1           46     0.788610 2.391719e+05     0.144246           94 
000001@J287/extract/000070803390386920328_Titan_Andrey_S319_G13_V1-1_3nd_277-9_002_ali_DW_particles.mrcs J1/imported/000070803390386920328_Titan_Andrey_S319_G13_V1-1_3nd_277-9_002_ali_DW.mrc  4756.000000   716.000000    79.308856    97.367872     -3.77453     -2.48362     1.646384 14487.399414 13494.849609    -28.52826     0.000000     0.000000            1            1            1           47     0.799487 2.390546e+05     0.095702           43 
000003@J287/extract/000070803390386920328_Titan_Andrey_S319_G13_V1-1_3nd_277-9_002_ali_DW_particles.mrcs J1/imported/000070803390386920328_Titan_Andrey_S319_G13_V1-1_3nd_277-9_002_ali_DW.mrc  4791.000000   508.000000    37.370212    31.819769   135.126667     -0.00562     -0.00562 14532.773438 13540.223633    -28.52826     0.000000     0.000000            1            2            1           47     0.805781 2.391354e+05     0.090124           45 
000010@J287/extract/000070803390386920328_Titan_Andrey_S319_G13_V1-1_3nd_277-9_002_ali_DW_particles.mrcs J1/imported/000070803390386920328_Titan_Andrey_S319_G13_V1-1_3nd_277-9_002_ali_DW.mrc  3527.000000   575.000000   163.809564   130.927087    59.427612     2.472384     -2.48362 14421.806641 13429.256836    -28.52826     0.000000     0.000000            1            1            1           47     0.806439 2.390683e+05     0.113063           33 
000023@J287/extract/000070803390386920328_Titan_Andrey_S319_G13_V1-1_3nd_277-9_002_ali_DW_particles.mrcs J1/imported/000070803390386920328_Titan_Andrey_S319_G13_V1-1_3nd_277-9_002_ali_DW.mrc  4601.000000  1580.000000    11.701835    93.296470    74.235561     -0.00562     -0.00562 14336.936523 13344.386719    -28.52826     0.000000     0.000000            1            2            1           47     0.816529 2.390498e+05     0.116880           41 
000031@J287/extract/000070803390386920328_Titan_Andrey_S319_G13_V1-1_3nd_277-9_002_ali_DW_particles.mrcs J1/imported/000070803390386920328_Titan_Andrey_S319_G13_V1-1_3nd_277-9_002_ali_DW.mrc  3345.000000  2294.000000    19.507187    11.119528    -25.53080     4.124384     0.820384 14204.190430 13211.640625    -28.52826     0.000000     0.000000            1            1            1           47     0.800928 2.388857e+05     0.374599           27 
000039@J287/extract/000070803390386920328_Titan_Andrey_S319_G13_V1-1_3nd_277-9_002_ali_DW_particles.mrcs J1/imported/000070803390386920328_Titan_Andrey_S319_G13_V1-1_3nd_277-9_002_ali_DW.mrc  1349.000000  2066.000000   113.625120    49.409543     -5.44507     -0.83162     -0.83162 14206.039062 13213.489258    -28.52826     0.000000     0.000000            1            2            1           47     0.798987 2.392792e+05     0.055215           89 
000045@J287/extract/000070803390386920328_Titan_Andrey_S319_G13_V1-1_3nd_277-9_002_ali_DW_particles.mrcs J1/imported/000070803390386920328_Titan_Andrey_S319_G13_V1-1_3nd_277-9_002_ali_DW.mrc  2975.000000  1471.000000    -44.73124   105.124895    -89.74552     -0.83162     -0.83162 14262.027344 13269.477539    -28.52826     0.000000     0.000000            1            1            1           47     0.807561 2.393379e+05     0.032348          110 
000052@J287/extract/000070803390386920328_Titan_Andrey_S319_G13_V1-1_3nd_277-9_002_ali_DW_particles.mrcs J1/imported/000070803390386920328_Titan_Andrey_S319_G13_V1-1_3nd_277-9_002_ali_DW.mrc  3863.000000   146.000000    90.365991    85.228203   -153.75956    -10.74362     -1.65762 14503.740234 13511.190430    -28.52826     0.000000     0.000000            1            2            1           47     0.802981 2.390689e+05     0.052624           50 
000012@J287/extract/000071425079209011027_Titan_Andrey_S319_G13_V1-1_88-27_008_ali_DW_particles.mrcs J1/imported/000071425079209011027_Titan_Andrey_S319_G13_V1-1_88-27_008_ali_DW.mrc  1594.000000   746.000000    -46.96825    45.622105   -101.28265     0.820384     0.820384  9889.283203  9303.004883     -7.08352     0.000000     0.000000            1            2            1           48     0.816980 2.392472e+05     0.312261           33 
000014@J287/extract/000071425079209011027_Titan_Andrey_S319_G13_V1-1_88-27_008_ali_DW_particles.mrcs J1/imported/000071425079209011027_Titan_Andrey_S319_G13_V1-1_88-27_008_ali_DW.mrc  5402.000000  2798.000000    -61.53812    97.609059    -52.38896     0.820384     1.646384  9909.928711  9323.650391     -7.08352     0.000000     0.000000            1            1            1           48     0.808236 2.396007e+05     0.049582           94 
000019@J287/extract/000071425079209011027_Titan_Andrey_S319_G13_V1-1_88-27_008_ali_DW_particles.mrcs J1/imported/000071425079209011027_Titan_Andrey_S319_G13_V1-1_88-27_008_ali_DW.mrc  1395.000000   571.000000   122.734446    85.928874   166.724887     -1.65762     -2.48362  9906.898438  9320.620117     -7.08352     0.000000     0.000000            1            2            1           48     0.822920 2.392790e+05     0.119220           61 
000025@J287/extract/000071425079209011027_Titan_Andrey_S319_G13_V1-1_88-27_008_ali_DW_particles.mrcs J1/imported/000071425079209011027_Titan_Andrey_S319_G13_V1-1_88-27_008_ali_DW.mrc   275.000000  2991.000000   141.404348   119.288368   -163.38301     -3.30962     -5.78762 10022.512695  9436.234375     -7.08352     0.000000     0.000000            1            1            1           48     0.814090 2.396067e+05     0.090406           18 
000026@J287/extract/000071425079209011027_Titan_Andrey_S319_G13_V1-1_88-27_008_ali_DW_particles.mrcs J1/imported/000071425079209011027_Titan_Andrey_S319_G13_V1-1_88-27_008_ali_DW.mrc  3763.000000  2747.000000   148.169861    97.608131   -156.05678     -0.83162     -0.00562  9859.702148  9273.423828     -7.08352     0.000000     0.000000            1            2            1           48     0.816975 2.394235e+05     0.211663           16 
000029@J287/extract/000071425079209011027_Titan_Andrey_S319_G13_V1-1_88-27_008_ali_DW_particles.mrcs J1/imported/000071425079209011027_Titan_Andrey_S319_G13_V1-1_88-27_008_ali_DW.mrc  3769.000000  3033.000000   154.984803    69.696675    65.116536     -4.96162     -0.00562  9880.938477  9294.660156     -7.08352     0.000000     0.000000            1            1            1           48     0.800207 2.396115e+05     0.136952           43 
000031@J287/extract/000071425079209011027_Titan_Andrey_S319_G13_V1-1_88-27_008_ali_DW_particles.mrcs J1/imported/000071425079209011027_Titan_Andrey_S319_G13_V1-1_88-27_008_ali_DW.mrc  3298.000000   515.000000   -173.96441   111.103261    -32.90136     -0.00562     0.820384  9896.108398  9309.830078     -7.08352     0.000000     0.000000            1            2            1           48     0.810852 2.396037e+05     0.284367           16 
000032@J287/extract/000071425079209011027_Titan_Andrey_S319_G13_V1-1_88-27_008_ali_DW_particles.mrcs J1/imported/000071425079209011027_Titan_Andrey_S319_G13_V1-1_88-27_008_ali_DW.mrc  1036.000000  3160.000000   119.217137   128.248485   168.855627     -2.48362     -2.48362  9983.696289  9397.417969     -7.08352     0.000000     0.000000            1            1            1           48     0.812854 2.396066e+05     0.271181          146 
000035@J287/extract/000071425079209011027_Titan_Andrey_S319_G13_V1-1_88-27_008_ali_DW_particles.mrcs J1/imported/000071425079209011027_Titan_Andrey_S319_G13_V1-1_88-27_008_ali_DW.mrc  4686.000000  2061.000000   156.271750    54.929776    80.154025     0.820384     1.646384  9831.069336  9244.791016     -7.08352     0.000000     0.000000            1            2            1           48     0.798596 2.398276e+05     0.375193           30 
000037@J287/extract/000071425079209011027_Titan_Andrey_S319_G13_V1-1_88-27_008_ali_DW_particles.mrcs J1/imported/000071425079209011027_Titan_Andrey_S319_G13_V1-1_88-27_008_ali_DW.mrc   220.000000   180.000000    -95.96244    55.655228    -82.67293     4.124384     0.820384 10003.341797  9417.063477     -7.08352     0.000000     0.000000            1            1            1           48     0.818730 2.394796e+05     0.544179           25 
000038@J287/extract/000071425079209011027_Titan_Andrey_S319_G13_V1-1_88-27_008_ali_DW_particles.mrcs J1/imported/000071425079209011027_Titan_Andrey_S319_G13_V1-1_88-27_008_ali_DW.mrc  2249.000000  1741.000000     3.286571   129.606164    -51.51368     4.124384     2.472384  9842.036133  9255.757812     -7.08352     0.000000     0.000000            1            2            1           48     0.811233 2.399007e+05     0.358193           29 
000042@J287/extract/000071425079209011027_Titan_Andrey_S319_G13_V1-1_88-27_008_ali_DW_particles.mrcs J1/imported/000071425079209011027_Titan_Andrey_S319_G13_V1-1_88-27_008_ali_DW.mrc  4854.000000   656.000000    78.947585   147.602615    34.491690     0.820384     0.820384  9881.721680  9295.443359     -7.08352     0.000000     0.000000            1            1            1           48     0.805198 2.394090e+05     0.217017           71 
000001@J287/extract/000072224350822086237_Titan_Andrey_S319_G13_V1-1_2nd_137-4_004_ali_DW_particles.mrcs J1/imported/000072224350822086237_Titan_Andrey_S319_G13_V1-1_2nd_137-4_004_ali_DW.mrc  5465.000000   575.000000   123.164214   115.453730   116.182339     -0.00562     -0.00562 12939.366211 12828.974609    -81.18471     0.000000     0.000000            1            1            1           49     0.815039 2.400490e+05     0.327409            9 
000013@J287/extract/000072224350822086237_Titan_Andrey_S319_G13_V1-1_2nd_137-4_004_ali_DW_particles.mrcs J1/imported/000072224350822086237_Titan_Andrey_S319_G13_V1-1_2nd_137-4_004_ali_DW.mrc   925.000000  3533.000000    15.384200    24.450862    78.390251     -0.83162     1.646384 12609.305664 12498.914062    -81.18471     0.000000     0.000000            1            2            1           49     0.810473 2.401621e+05     0.089743           31 
000019@J287/extract/000072224350822086237_Titan_Andrey_S319_G13_V1-1_2nd_137-4_004_ali_DW_particles.mrcs J1/imported/000072224350822086237_Titan_Andrey_S319_G13_V1-1_2nd_137-4_004_ali_DW.mrc  5231.000000  1011.000000   -150.56582    36.383275    -65.41757     0.820384     -1.65762 12827.842773 12717.451172    -81.18471     0.000000     0.000000            1            1            1           49     0.825554 2.402814e+05     0.270123           23 
000026@J287/extract/000072224350822086237_Titan_Andrey_S319_G13_V1-1_2nd_137-4_004_ali_DW_particles.mrcs J1/imported/000072224350822086237_Titan_Andrey_S319_G13_V1-1_2nd_137-4_004_ali_DW.mrc   817.000000  1714.000000   -106.65723   104.199901    30.027038     -3.30962     -0.83162 12438.817383 12328.425781    -81.18471     0.000000     0.000000            1            2            1           49     0.817691 2.402048e+05     0.218249           68 
000030@J287/extract/000072224350822086237_Titan_Andrey_S319_G13_V1-1_2nd_137-4_004_ali_DW_particles.mrcs J1/imported/000072224350822086237_Titan_Andrey_S319_G13_V1-1_2nd_137-4_004_ali_DW.mrc  2013.000000  1376.000000   173.423681    95.062331    57.308877     -0.00562     -0.00562 12481.610352 12371.218750    -81.18471     0.000000     0.000000            1            1            1           49     0.824520 2.397719e+05     0.312384           19 
000031@J287/extract/000072224350822086237_Titan_Andrey_S319_G13_V1-1_2nd_137-4_004_ali_DW_particles.mrcs J1/imported/000072224350822086237_Titan_Andrey_S319_G13_V1-1_2nd_137-4_004_ali_DW.mrc  3135.000000  3124.000000    12.938209    50.676044   -175.06040     -2.48362     2.472384 12609.361328 12498.969727    -81.18471     0.000000     0.000000            1            2            1           49     0.823312 2.401558e+05     0.259479           81 
000034@J287/extract/000072224350822086237_Titan_Andrey_S319_G13_V1-1_2nd_137-4_004_ali_DW_particles.mrcs J1/imported/000072224350822086237_Titan_Andrey_S319_G13_V1-1_2nd_137-4_004_ali_DW.mrc  1124.000000  2857.000000    -42.94340    72.455579   157.762872     4.950384     -9.09162 12500.726562 12390.334961    -81.18471     0.000000     0.000000            1            1            1           49     0.814779 2.400551e+05     0.124000            7 
000035@J287/extract/000072224350822086237_Titan_Andrey_S319_G13_V1-1_2nd_137-4_004_ali_DW_particles.mrcs J1/imported/000072224350822086237_Titan_Andrey_S319_G13_V1-1_2nd_137-4_004_ali_DW.mrc  3080.000000  2780.000000    -58.79261   102.492236   -148.00398     -0.00562     1.646384 12568.999023 12458.607422    -81.18471     0.000000     0.000000            1            2            1           49     0.811723 2.404099e+05     0.180635           29 
000042@J287/extract/000072224350822086237_Titan_Andrey_S319_G13_V1-1_2nd_137-4_004_ali_DW_particles.mrcs J1/imported/000072224350822086237_Titan_Andrey_S319_G13_V1-1_2nd_137-4_004_ali_DW.mrc  2865.000000  1740.000000    44.985114    54.976635    -28.27076     1.646384     -1.65762 12509.313477 12398.921875    -81.18471     0.000000     0.000000            1            1            1           49     0.807812 2.404041e+05     0.175787           80 
000047@J287/extract/000072224350822086237_Titan_Andrey_S319_G13_V1-1_2nd_137-4_004_ali_DW_particles.mrcs J1/imported/000072224350822086237_Titan_Andrey_S319_G13_V1-1_2nd_137-4_004_ali_DW.mrc  4753.000000  1427.000000   129.784576    87.031560   153.533202     -0.00562     -0.00562 12704.995117 12594.603516    -81.18471     0.000000     0.000000            1            2            1           49     0.821284 2.400211e+05     0.365642           57 
000051@J287/extract/000072224350822086237_Titan_Andrey_S319_G13_V1-1_2nd_137-4_004_ali_DW_particles.mrcs J1/imported/000072224350822086237_Titan_Andrey_S319_G13_V1-1_2nd_137-4_004_ali_DW.mrc   508.000000   608.000000    70.709041   147.729379    -33.07670     1.646384     0.820384 12591.774414 12481.382812    -81.18471     0.000000     0.000000            1            1            1           49     0.812647 2.402277e+05     0.159329           44 
000052@J287/extract/000072224350822086237_Titan_Andrey_S319_G13_V1-1_2nd_137-4_004_ali_DW_particles.mrcs J1/imported/000072224350822086237_Titan_Andrey_S319_G13_V1-1_2nd_137-4_004_ali_DW.mrc  4864.000000   650.000000    47.869342    60.629062   -170.78227     -0.83162     1.646384 12816.555664 12706.164062    -81.18471     0.000000     0.000000            1            2            1           49     0.823239 2.402809e+05     0.061267           46 
000004@J287/extract/000072233054533748433_Titan_Andrey_S319_G13_V1-1_115-3_004_ali_DW_particles.mrcs J1/imported/000072233054533748433_Titan_Andrey_S319_G13_V1-1_115-3_004_ali_DW.mrc  3783.000000   699.000000   -163.44070    31.709087   139.224948     -0.83162     4.950384 12672.710938 12500.966797    -88.34089     0.000000     0.000000            1            2            1           50     0.798437 2.389467e+05     0.203972           50 
000005@J287/extract/000072233054533748433_Titan_Andrey_S319_G13_V1-1_115-3_004_ali_DW_particles.mrcs J1/imported/000072233054533748433_Titan_Andrey_S319_G13_V1-1_115-3_004_ali_DW.mrc   225.000000  1486.000000   -133.33311   105.069536   -106.62551     4.950384     -1.65762 12678.981445 12507.237305    -88.34089     0.000000     0.000000            1            1            1           50     0.813089 2.383157e+05     0.071191           58 
000014@J287/extract/000072233054533748433_Titan_Andrey_S319_G13_V1-1_115-3_004_ali_DW_particles.mrcs J1/imported/000072233054533748433_Titan_Andrey_S319_G13_V1-1_115-3_004_ali_DW.mrc  5407.000000  2430.000000    71.935034   138.449593    60.372954     -0.00562    -13.22162 12669.027344 12497.283203    -88.34089     0.000000     0.000000            1            2            1           50     0.788591 2.386674e+05     0.046382           47 
000015@J287/extract/000072233054533748433_Titan_Andrey_S319_G13_V1-1_115-3_004_ali_DW_particles.mrcs J1/imported/000072233054533748433_Titan_Andrey_S319_G13_V1-1_115-3_004_ali_DW.mrc  1835.000000   147.000000   -119.03459    85.954490    -71.11525     -4.13562     0.820384 12770.505859 12598.761719    -88.34089     0.000000     0.000000            1            1            1           50     0.803124 2.385825e+05     0.298319           46 
000019@J287/extract/000072233054533748433_Titan_Andrey_S319_G13_V1-1_115-3_004_ali_DW_particles.mrcs J1/imported/000072233054533748433_Titan_Andrey_S319_G13_V1-1_115-3_004_ali_DW.mrc  4947.000000  1378.000000   -173.39795    42.507859   156.429431     0.820384     4.124384 12672.066406 12500.322266    -88.34089     0.000000     0.000000            1            2            1           50     0.796697 2.387302e+05     0.117530           25 
000022@J287/extract/000072233054533748433_Titan_Andrey_S319_G13_V1-1_115-3_004_ali_DW_particles.mrcs J1/imported/000072233054533748433_Titan_Andrey_S319_G13_V1-1_115-3_004_ali_DW.mrc   296.000000  2392.000000   117.819171   139.291053     -5.28727    -10.74362     -9.91762 12638.751953 12467.007812    -88.34089     0.000000     0.000000            1            1            1           50     0.790211 2.388597e+05     0.226530           36 
000038@J287/extract/000072233054533748433_Titan_Andrey_S319_G13_V1-1_115-3_004_ali_DW_particles.mrcs J1/imported/000072233054533748433_Titan_Andrey_S319_G13_V1-1_115-3_004_ali_DW.mrc  2737.000000  3798.000000   146.668073    86.847535    53.958481     0.820384     2.472384 12626.356445 12454.612305    -88.34089     0.000000     0.000000            1            2            1           50     0.780307 2.388479e+05     0.095546          125 
000044@J287/extract/000072233054533748433_Titan_Andrey_S319_G13_V1-1_115-3_004_ali_DW_particles.mrcs J1/imported/000072233054533748433_Titan_Andrey_S319_G13_V1-1_115-3_004_ali_DW.mrc  3874.000000   431.000000   143.650601    67.238688   115.916629     0.820384     -0.00562 12705.819336 12534.075195    -88.34089     0.000000     0.000000            1            1            1           50     0.790859 2.390627e+05     0.133649           51 
000049@J287/extract/000072233054533748433_Titan_Andrey_S319_G13_V1-1_115-3_004_ali_DW_particles.mrcs J1/imported/000072233054533748433_Titan_Andrey_S319_G13_V1-1_115-3_004_ali_DW.mrc  2017.000000  1957.000000     3.234537    60.923993    -60.89447     4.124384     -0.00562 12560.036133 12388.291992    -88.34089     0.000000     0.000000            1            2            1           50     0.822672 2.381042e+05     0.156870           33 
000004@J287/extract/000073312862955072739_Titan_Andrey_S319_G13_V1-1_3nd_320-22_003_ali_DW_particles.mrcs J1/imported/000073312862955072739_Titan_Andrey_S319_G13_V1-1_3nd_320-22_003_ali_DW.mrc  3725.000000  3828.000000    -30.81103   123.585003    -27.76615     4.950384     -0.00562  7332.403809  6948.320312    -40.09752     0.000000     0.000000            1            1            1           51     0.805778 2.382872e+05     0.048152           75 
000006@J287/extract/000073312862955072739_Titan_Andrey_S319_G13_V1-1_3nd_320-22_003_ali_DW_particles.mrcs J1/imported/000073312862955072739_Titan_Andrey_S319_G13_V1-1_3nd_320-22_003_ali_DW.mrc  1958.000000  1297.000000   174.857009   111.104775   158.542941     0.820384     -0.83162  7193.952637  6809.869141    -40.09752     0.000000     0.000000            1            2            1           51     0.815700 2.382401e+05     0.179897           50 
000012@J287/extract/000073312862955072739_Titan_Andrey_S319_G13_V1-1_3nd_320-22_003_ali_DW_particles.mrcs J1/imported/000073312862955072739_Titan_Andrey_S319_G13_V1-1_3nd_320-22_003_ali_DW.mrc   820.000000  3537.000000    47.998022    27.173551    75.577417     4.124384     0.820384  7281.051270  6896.967773    -40.09752     0.000000     0.000000            1            1            1           51     0.801246 2.385417e+05     0.164155           54 
000013@J287/extract/000073312862955072739_Titan_Andrey_S319_G13_V1-1_3nd_320-22_003_ali_DW_particles.mrcs J1/imported/000073312862955072739_Titan_Andrey_S319_G13_V1-1_3nd_320-22_003_ali_DW.mrc  2098.000000   397.000000   -141.69219   160.179789    -55.15410     -1.65762     -1.65762  7155.771973  6771.688477    -40.09752     0.000000     0.000000            1            2            1           51     0.805602 2.381699e+05     0.114723           38 
000022@J287/extract/000073312862955072739_Titan_Andrey_S319_G13_V1-1_3nd_320-22_003_ali_DW_particles.mrcs J1/imported/000073312862955072739_Titan_Andrey_S319_G13_V1-1_3nd_320-22_003_ali_DW.mrc  4534.000000  1749.000000    79.515217   109.656706   -176.22603     -0.00562     -0.83162  7211.471191  6827.387695    -40.09752     0.000000     0.000000            1            1            1           51     0.803341 2.383538e+05     0.043890          147 
000026@J287/extract/000073312862955072739_Titan_Andrey_S319_G13_V1-1_3nd_320-22_003_ali_DW_particles.mrcs J1/imported/000073312862955072739_Titan_Andrey_S319_G13_V1-1_3nd_320-22_003_ali_DW.mrc  1842.000000  2352.000000    13.250728   128.072596    -13.81477     0.820384     0.820384  7237.797363  6853.713867    -40.09752     0.000000     0.000000            1            2            1           51     0.808316 2.381717e+05     0.111885           64 
000029@J287/extract/000073312862955072739_Titan_Andrey_S319_G13_V1-1_3nd_320-22_003_ali_DW_particles.mrcs J1/imported/000073312862955072739_Titan_Andrey_S319_G13_V1-1_3nd_320-22_003_ali_DW.mrc  1728.000000  1877.000000    96.439923   111.938419    -91.81956     4.124384     -0.00562  7218.480469  6834.396973    -40.09752     0.000000     0.000000            1            1            1           51     0.810423 2.384587e+05     0.152881           98 
000030@J287/extract/000073312862955072739_Titan_Andrey_S319_G13_V1-1_3nd_320-22_003_ali_DW_particles.mrcs J1/imported/000073312862955072739_Titan_Andrey_S319_G13_V1-1_3nd_320-22_003_ali_DW.mrc  1581.000000   320.000000    38.307808    19.820211   -179.22090     -1.65762     0.820384  7173.625000  6789.541504    -40.09752     0.000000     0.000000            1            2            1           51     0.806884 2.384926e+05     0.285778           39 
000031@J287/extract/000073312862955072739_Titan_Andrey_S319_G13_V1-1_3nd_320-22_003_ali_DW_particles.mrcs J1/imported/000073312862955072739_Titan_Andrey_S319_G13_V1-1_3nd_320-22_003_ali_DW.mrc  2003.000000  3254.000000   -110.01433   131.485630   159.153720     -2.48362     3.298384  7278.355957  6894.272461    -40.09752     0.000000     0.000000            1            1            1           51     0.803029 2.381894e+05     0.080187           98 
000036@J287/extract/000073312862955072739_Titan_Andrey_S319_G13_V1-1_3nd_320-22_003_ali_DW_particles.mrcs J1/imported/000073312862955072739_Titan_Andrey_S319_G13_V1-1_3nd_320-22_003_ali_DW.mrc  4864.000000  2673.000000   -142.73954    64.629516   -114.04023     -0.00562     -0.83162  7280.561523  6896.478027    -40.09752     0.000000     0.000000            1            2            1           51     0.799189 2.385418e+05     0.193966           54 
000037@J287/extract/000073312862955072739_Titan_Andrey_S319_G13_V1-1_3nd_320-22_003_ali_DW_particles.mrcs J1/imported/000073312862955072739_Titan_Andrey_S319_G13_V1-1_3nd_320-22_003_ali_DW.mrc  4295.000000  3395.000000   145.078368    68.507034   -161.60843     -4.96162     -1.65762  7312.359863  6928.276367    -40.09752     0.000000     0.000000            1            1            1           51     0.800839 2.383216e+05     0.099479           94 
000040@J287/extract/000073312862955072739_Titan_Andrey_S319_G13_V1-1_3nd_320-22_003_ali_DW_particles.mrcs J1/imported/000073312862955072739_Titan_Andrey_S319_G13_V1-1_3nd_320-22_003_ali_DW.mrc   898.000000   735.000000   168.546131   134.090966     -6.28219    15.688384     -7.43962  7216.272949  6832.189453    -40.09752     0.000000     0.000000            1            2            1           51     0.780228 2.385071e+05     0.116357           51 
000042@J287/extract/000073312862955072739_Titan_Andrey_S319_G13_V1-1_3nd_320-22_003_ali_DW_particles.mrcs J1/imported/000073312862955072739_Titan_Andrey_S319_G13_V1-1_3nd_320-22_003_ali_DW.mrc  5166.000000  1258.000000    12.938209    50.676044    -34.43540     1.646384     2.472384  7225.228516  6841.145020    -40.09752     0.000000     0.000000            1            1            1           51     0.797986 2.383638e+05     0.052762           62 
000004@J287/extract/000076956421156588295_Titan_Andrey_S319_G13_V1-1_3nd_274-8_000_ali_DW_particles.mrcs J1/imported/000076956421156588295_Titan_Andrey_S319_G13_V1-1_3nd_274-8_000_ali_DW.mrc  4411.000000  3083.000000   -114.37169   150.050019   132.367872     -0.83162     -2.48362 15775.853516 15511.803711    -16.71642     0.000000     0.000000            1            2            1           52     0.806921 2.404869e+05     0.121536           14 
000009@J287/extract/000076956421156588295_Titan_Andrey_S319_G13_V1-1_3nd_274-8_000_ali_DW_particles.mrcs J1/imported/000076956421156588295_Titan_Andrey_S319_G13_V1-1_3nd_274-8_000_ali_DW.mrc   515.000000  1444.000000    -33.15222    73.807502   139.145818     -2.48362     1.646384 15688.534180 15424.484375    -16.71642     0.000000     0.000000            1            1            1           52     0.795841 2.403001e+05     0.132411           33 
000013@J287/extract/000076956421156588295_Titan_Andrey_S319_G13_V1-1_3nd_274-8_000_ali_DW_particles.mrcs J1/imported/000076956421156588295_Titan_Andrey_S319_G13_V1-1_3nd_274-8_000_ali_DW.mrc  4116.000000  2578.000000   172.077958   116.365952   -152.65249     -3.30962     -4.96162 15727.823242 15463.773438    -16.71642     0.000000     0.000000            1            2            1           52     0.813083 2.407607e+05     0.272531           69 
000019@J287/extract/000076956421156588295_Titan_Andrey_S319_G13_V1-1_3nd_274-8_000_ali_DW_particles.mrcs J1/imported/000076956421156588295_Titan_Andrey_S319_G13_V1-1_3nd_274-8_000_ali_DW.mrc  1893.000000  1286.000000    -38.69682   141.971926    -54.37979     -0.83162     -1.65762 15740.041016 15475.991211    -16.71642     0.000000     0.000000            1            1            1           52     0.812388 2.405184e+05     0.317341           15 
000021@J287/extract/000076956421156588295_Titan_Andrey_S319_G13_V1-1_3nd_274-8_000_ali_DW_particles.mrcs J1/imported/000076956421156588295_Titan_Andrey_S319_G13_V1-1_3nd_274-8_000_ali_DW.mrc  4294.000000  1677.000000   -147.53874   123.442064   -168.39749     -1.65762     -0.00562 15792.321289 15528.271484    -16.71642     0.000000     0.000000            1            2            1           52     0.800535 2.406068e+05     0.196966            8 
000026@J287/extract/000076956421156588295_Titan_Andrey_S319_G13_V1-1_3nd_274-8_000_ali_DW_particles.mrcs J1/imported/000076956421156588295_Titan_Andrey_S319_G13_V1-1_3nd_274-8_000_ali_DW.mrc  4481.000000   640.000000    -87.45910   156.486730   157.999004     -0.00562     4.124384 16024.974609 15760.924805    -16.71642     0.000000     0.000000            1            1            1           52     0.813427 2.404117e+05     0.203715           14 
000031@J287/extract/000076956421156588295_Titan_Andrey_S319_G13_V1-1_3nd_274-8_000_ali_DW_particles.mrcs J1/imported/000076956421156588295_Titan_Andrey_S319_G13_V1-1_3nd_274-8_000_ali_DW.mrc  1951.000000  2048.000000    38.523312   101.540162   -124.11311     -4.13562     4.124384 15649.077148 15385.027344    -16.71642     0.000000     0.000000            1            2            1           52     0.805760 2.403733e+05     0.152069           24 
000032@J287/extract/000076956421156588295_Titan_Andrey_S319_G13_V1-1_3nd_274-8_000_ali_DW_particles.mrcs J1/imported/000076956421156588295_Titan_Andrey_S319_G13_V1-1_3nd_274-8_000_ali_DW.mrc  1190.000000  2585.000000   101.691884    89.827225    -50.65403     -0.00562     3.298384 15589.006836 15324.957031    -16.71642     0.000000     0.000000            1            1            1           52     0.802758 2.405075e+05     0.082093           24 
000033@J287/extract/000076956421156588295_Titan_Andrey_S319_G13_V1-1_3nd_274-8_000_ali_DW_particles.mrcs J1/imported/000076956421156588295_Titan_Andrey_S319_G13_V1-1_3nd_274-8_000_ali_DW.mrc  3761.000000   939.000000    20.310301   120.872807    -62.45808     -0.00562     -0.00562 15873.411133 15609.361328    -16.71642     0.000000     0.000000            1            2            1           52     0.797695 2.407704e+05     0.257442           27 
000034@J287/extract/000076956421156588295_Titan_Andrey_S319_G13_V1-1_3nd_274-8_000_ali_DW_particles.mrcs J1/imported/000076956421156588295_Titan_Andrey_S319_G13_V1-1_3nd_274-8_000_ali_DW.mrc  4354.000000  3810.000000   139.460203   166.134502   -170.75240     -1.65762     -0.00562 15846.715820 15582.666016    -16.71642     0.000000     0.000000            1            1            1           52     0.801685 2.405294e+05     0.173355           12 
000037@J287/extract/000076956421156588295_Titan_Andrey_S319_G13_V1-1_3nd_274-8_000_ali_DW_particles.mrcs J1/imported/000076956421156588295_Titan_Andrey_S319_G13_V1-1_3nd_274-8_000_ali_DW.mrc  2040.000000  1232.000000    85.663296    58.692126   170.766233     -2.48362     -0.00562 15751.360352 15487.310547    -16.71642     0.000000     0.000000            1            2            1           52     0.811455 2.404178e+05     0.088324           41 
000039@J287/extract/000076956421156588295_Titan_Andrey_S319_G13_V1-1_3nd_274-8_000_ali_DW_particles.mrcs J1/imported/000076956421156588295_Titan_Andrey_S319_G13_V1-1_3nd_274-8_000_ali_DW.mrc  1095.000000  2501.000000   -157.03968    86.754731   -153.15974     -0.83162     -0.00562 15588.807617 15324.757812    -16.71642     0.000000     0.000000            1            1            1           52     0.808201 2.400740e+05     0.133565           71 
000041@J287/extract/000076956421156588295_Titan_Andrey_S319_G13_V1-1_3nd_274-8_000_ali_DW_particles.mrcs J1/imported/000076956421156588295_Titan_Andrey_S319_G13_V1-1_3nd_274-8_000_ali_DW.mrc  3298.000000   417.000000   -116.32395    93.160261    -22.38623     -0.00562     -0.83162 15934.117188 15670.067383    -16.71642     0.000000     0.000000            1            2            1           52     0.813483 2.406438e+05     0.098728           53 
000044@J287/extract/000076956421156588295_Titan_Andrey_S319_G13_V1-1_3nd_274-8_000_ali_DW_particles.mrcs J1/imported/000076956421156588295_Titan_Andrey_S319_G13_V1-1_3nd_274-8_000_ali_DW.mrc  3250.000000  3633.000000    77.921472    98.594676    69.348274     1.646384     -4.13562 15688.315430 15424.265625    -16.71642     0.000000     0.000000            1            1            1           52     0.808169 2.403504e+05     0.191460           58 
000058@J287/extract/000076956421156588295_Titan_Andrey_S319_G13_V1-1_3nd_274-8_000_ali_DW_particles.mrcs J1/imported/000076956421156588295_Titan_Andrey_S319_G13_V1-1_3nd_274-8_000_ali_DW.mrc  4629.000000  3408.000000   -175.37529    24.129025    90.796575     -0.83162     2.472384 15838.936523 15574.886719    -16.71642     0.000000     0.000000            1            2            1           52     0.816691 2.407618e+05     0.052240           47 
000001@J287/extract/000077490778087636517_Titan_Andrey_S319_G13_V1-1_2nd_161-9_003_ali_DW_particles.mrcs J1/imported/000077490778087636517_Titan_Andrey_S319_G13_V1-1_2nd_161-9_003_ali_DW.mrc  2252.000000   663.000000   145.180346    78.442012    -34.13755     -0.83162    10.732384 18382.449219 17738.869141    -28.03571     0.000000     0.000000            1            1            1           53     0.798053 2.390495e+05     0.055449          216 
000004@J287/extract/000077490778087636517_Titan_Andrey_S319_G13_V1-1_2nd_161-9_003_ali_DW_particles.mrcs J1/imported/000077490778087636517_Titan_Andrey_S319_G13_V1-1_2nd_161-9_003_ali_DW.mrc  1204.000000  1156.000000   168.964732   132.502481    85.576271     0.820384     2.472384 18332.466797 17688.886719    -28.03571     0.000000     0.000000            1            2            1           53     0.804200 2.390467e+05     0.373052           48 
000005@J287/extract/000077490778087636517_Titan_Andrey_S319_G13_V1-1_2nd_161-9_003_ali_DW_particles.mrcs J1/imported/000077490778087636517_Titan_Andrey_S319_G13_V1-1_2nd_161-9_003_ali_DW.mrc  2253.000000  2827.000000    83.432075    91.314499    -82.52045     1.646384     0.820384 18188.738281 17545.158203    -28.03571     0.000000     0.000000            1            1            1           53     0.814967 2.389500e+05     0.084596           74 
000007@J287/extract/000077490778087636517_Titan_Andrey_S319_G13_V1-1_2nd_161-9_003_ali_DW_particles.mrcs J1/imported/000077490778087636517_Titan_Andrey_S319_G13_V1-1_2nd_161-9_003_ali_DW.mrc  3225.000000  2304.000000    -47.28608    83.434998   -131.00743     2.472384     1.646384 18197.957031 17554.376953    -28.03571     0.000000     0.000000            1            2            1           53     0.794937 2.390108e+05     0.116353           62 
000008@J287/extract/000077490778087636517_Titan_Andrey_S319_G13_V1-1_2nd_161-9_003_ali_DW_particles.mrcs J1/imported/000077490778087636517_Titan_Andrey_S319_G13_V1-1_2nd_161-9_003_ali_DW.mrc  3874.000000  2208.000000    -12.86248   139.039792   -147.51775     -1.65762     1.646384 18234.544922 17590.964844    -28.03571     0.000000     0.000000            1            1            1           53     0.824531 2.386765e+05     0.046458          147 
000009@J287/extract/000077490778087636517_Titan_Andrey_S319_G13_V1-1_2nd_161-9_003_ali_DW_particles.mrcs J1/imported/000077490778087636517_Titan_Andrey_S319_G13_V1-1_2nd_161-9_003_ali_DW.mrc  1351.000000  3818.000000    31.012810    52.116475    91.531376     -1.65762     0.820384 18311.798828 17668.218750    -28.03571     0.000000     0.000000            1            2            1           53     0.785984 2.390418e+05     0.067962           46 
000011@J287/extract/000077490778087636517_Titan_Andrey_S319_G13_V1-1_2nd_161-9_003_ali_DW_particles.mrcs J1/imported/000077490778087636517_Titan_Andrey_S319_G13_V1-1_2nd_161-9_003_ali_DW.mrc   901.000000  3425.000000    55.337632    94.121812    -35.80900     2.472384     4.124384 18299.248047 17655.667969    -28.03571     0.000000     0.000000            1            1            1           53     0.780358 2.393090e+05     0.106648           47 
000012@J287/extract/000077490778087636517_Titan_Andrey_S319_G13_V1-1_2nd_161-9_003_ali_DW_particles.mrcs J1/imported/000077490778087636517_Titan_Andrey_S319_G13_V1-1_2nd_161-9_003_ali_DW.mrc  2652.000000  1688.000000    81.480242    60.147564   114.490851     -4.96162     0.820384 18218.175781 17574.595703    -28.03571     0.000000     0.000000            1            2            1           53     0.810969 2.389472e+05     0.145094           39 
000019@J287/extract/000077490778087636517_Titan_Andrey_S319_G13_V1-1_2nd_161-9_003_ali_DW_particles.mrcs J1/imported/000077490778087636517_Titan_Andrey_S319_G13_V1-1_2nd_161-9_003_ali_DW.mrc   860.000000  3674.000000   -178.14544    70.865413    -59.07830     2.472384     1.646384 18341.505859 17697.925781    -28.03571     0.000000     0.000000            1            1            1           53     0.813454 2.387857e+05     0.145218          125 
000042@J287/extract/000077490778087636517_Titan_Andrey_S319_G13_V1-1_2nd_161-9_003_ali_DW_particles.mrcs J1/imported/000077490778087636517_Titan_Andrey_S319_G13_V1-1_2nd_161-9_003_ali_DW.mrc  1420.000000  1095.000000     -6.52352    62.285892    19.550929     1.646384     -0.83162 18330.179688 17686.599609    -28.03571     0.000000     0.000000            1            2            1           53     0.801415 2.390212e+05     0.149147           28 
000003@J287/extract/000078057695536404931_Titan_Andrey_S319_G13_V1-1_2nd_134-14_000_ali_DW_particles.mrcs J1/imported/000078057695536404931_Titan_Andrey_S319_G13_V1-1_2nd_134-14_000_ali_DW.mrc  5552.000000  2428.000000   157.284055   138.856649    74.635845     0.820384     -0.83162 14958.787109 14709.682617    -10.46230     0.000000     0.000000            1            2            1           54     0.828015 2.396702e+05     0.310958           17 
000021@J287/extract/000078057695536404931_Titan_Andrey_S319_G13_V1-1_2nd_134-14_000_ali_DW_particles.mrcs J1/imported/000078057695536404931_Titan_Andrey_S319_G13_V1-1_2nd_134-14_000_ali_DW.mrc   678.000000  2318.000000    -33.15222    73.807502   -153.35418     4.950384     -2.48362 14640.839844 14391.735352    -10.46230     0.000000     0.000000            1            1            1           54     0.824081 2.402431e+05     0.055539           25 
000024@J287/extract/000078057695536404931_Titan_Andrey_S319_G13_V1-1_2nd_134-14_000_ali_DW_particles.mrcs J1/imported/000078057695536404931_Titan_Andrey_S319_G13_V1-1_2nd_134-14_000_ali_DW.mrc  3915.000000  1789.000000    45.419956    88.271494   138.461161     -0.00562     -0.83162 14780.458984 14531.354492    -10.46230     0.000000     0.000000            1            2            1           54     0.816595 2.404214e+05     0.101428           11 
000026@J287/extract/000078057695536404931_Titan_Andrey_S319_G13_V1-1_2nd_134-14_000_ali_DW_particles.mrcs J1/imported/000078057695536404931_Titan_Andrey_S319_G13_V1-1_2nd_134-14_000_ali_DW.mrc   863.000000  3570.000000    -27.43129    60.812838    -25.81964     -0.00562     -0.83162 14826.373047 14577.268555    -10.46230     0.000000     0.000000            1            1            1           54     0.819066 2.403635e+05     0.310825           12 
000029@J287/extract/000078057695536404931_Titan_Andrey_S319_G13_V1-1_2nd_134-14_000_ali_DW_particles.mrcs J1/imported/000078057695536404931_Titan_Andrey_S319_G13_V1-1_2nd_134-14_000_ali_DW.mrc  5364.000000  2668.000000    -45.69491    40.928144    54.273275     -0.83162     -2.48362 14958.058594 14708.954102    -10.46230     0.000000     0.000000            1            2            1           54     0.812995 2.404656e+05     0.211109           66 
000038@J287/extract/000078057695536404931_Titan_Andrey_S319_G13_V1-1_2nd_134-14_000_ali_DW_particles.mrcs J1/imported/000078057695536404931_Titan_Andrey_S319_G13_V1-1_2nd_134-14_000_ali_DW.mrc  2712.000000  3758.000000    16.441027    31.970393    67.041687     -2.48362     0.820384 14880.794922 14631.690430    -10.46230     0.000000     0.000000            1            1            1           54     0.819993 2.403159e+05     0.219988           15 
000042@J287/extract/000078057695536404931_Titan_Andrey_S319_G13_V1-1_2nd_134-14_000_ali_DW_particles.mrcs J1/imported/000078057695536404931_Titan_Andrey_S319_G13_V1-1_2nd_134-14_000_ali_DW.mrc  4552.000000  2751.000000   159.681961   134.132932    -47.33872     3.298384     -0.00562 14866.502930 14617.398438    -10.46230     0.000000     0.000000            1            2            1           54     0.828679 2.397216e+05     0.373846            9 
000051@J287/extract/000078057695536404931_Titan_Andrey_S319_G13_V1-1_2nd_134-14_000_ali_DW_particles.mrcs J1/imported/000078057695536404931_Titan_Andrey_S319_G13_V1-1_2nd_134-14_000_ali_DW.mrc  4548.000000  1040.000000   -135.46585   137.475568   144.356646     -5.78762     -0.00562 14925.069336 14675.964844    -10.46230     0.000000     0.000000            1            1            1           54     0.822690 2.403225e+05     0.177280           38 
000053@J287/extract/000078057695536404931_Titan_Andrey_S319_G13_V1-1_2nd_134-14_000_ali_DW_particles.mrcs J1/imported/000078057695536404931_Titan_Andrey_S319_G13_V1-1_2nd_134-14_000_ali_DW.mrc  1466.000000   266.000000   -160.87063    34.779600    41.691937     -0.83162     2.472384 14852.959961 14603.855469    -10.46230     0.000000     0.000000            1            2            1           54     0.814312 2.403307e+05     0.195801           23 
000055@J287/extract/000078057695536404931_Titan_Andrey_S319_G13_V1-1_2nd_134-14_000_ali_DW_particles.mrcs J1/imported/000078057695536404931_Titan_Andrey_S319_G13_V1-1_2nd_134-14_000_ali_DW.mrc  5348.000000  3755.000000    -51.76477   103.809681   -134.81811     0.820384     1.646384 15149.137695 14900.033203    -10.46230     0.000000     0.000000            1            1            1           54     0.818195 2.401857e+05     0.200045           58 
000057@J287/extract/000078057695536404931_Titan_Andrey_S319_G13_V1-1_2nd_134-14_000_ali_DW_particles.mrcs J1/imported/000078057695536404931_Titan_Andrey_S319_G13_V1-1_2nd_134-14_000_ali_DW.mrc  3771.000000  1145.000000    30.063630   101.614994   108.270903     -0.00562     -0.83162 14835.989258 14586.884766    -10.46230     0.000000     0.000000            1            2            1           54     0.827363 2.403854e+05     0.196570          129 
000005@J287/extract/000079358527614908275_Titan_Andrey_S319_G13_V1-1_3nd_274-21_008_ali_DW_particles.mrcs J1/imported/000079358527614908275_Titan_Andrey_S319_G13_V1-1_3nd_274-21_008_ali_DW.mrc  3716.000000  1211.000000    -69.94462    95.083835   176.310773     -9.09162     6.602384 11723.548828 11137.018555     -8.48781     0.000000     0.000000            1            1            1           55     0.802414 2.393114e+05     0.223646           21 
000011@J287/extract/000079358527614908275_Titan_Andrey_S319_G13_V1-1_3nd_274-21_008_ali_DW_particles.mrcs J1/imported/000079358527614908275_Titan_Andrey_S319_G13_V1-1_3nd_274-21_008_ali_DW.mrc  5228.000000   914.000000   135.579647   101.375527    39.110069     0.820384     -8.26562 11859.930664 11273.400391     -8.48781     0.000000     0.000000            1            2            1           55     0.788710 2.392823e+05     0.149742           78 
000016@J287/extract/000079358527614908275_Titan_Andrey_S319_G13_V1-1_3nd_274-21_008_ali_DW_particles.mrcs J1/imported/000079358527614908275_Titan_Andrey_S319_G13_V1-1_3nd_274-21_008_ali_DW.mrc  1469.000000  1243.000000    -93.27383    29.484762    -85.30689     3.298384     -4.13562 11662.268555 11075.738281     -8.48781     0.000000     0.000000            1            1            1           55     0.815884 2.393188e+05     0.152120           38 
000017@J287/extract/000079358527614908275_Titan_Andrey_S319_G13_V1-1_3nd_274-21_008_ali_DW_particles.mrcs J1/imported/000079358527614908275_Titan_Andrey_S319_G13_V1-1_3nd_274-21_008_ali_DW.mrc  4381.000000  1482.000000   102.707771    66.490104    26.298287     -0.00562     -3.30962 11754.493164 11167.962891     -8.48781     0.000000     0.000000            1            2            1           55     0.799861 2.393690e+05     0.217352           46 
000019@J287/extract/000079358527614908275_Titan_Andrey_S319_G13_V1-1_3nd_274-21_008_ali_DW_particles.mrcs J1/imported/000079358527614908275_Titan_Andrey_S319_G13_V1-1_3nd_274-21_008_ali_DW.mrc  2512.000000  3197.000000   -127.70321   135.999342    59.886593     0.820384     0.820384 11655.978516 11069.448242     -8.48781     0.000000     0.000000            1            1            1           55     0.813363 2.393833e+05     0.172873            8 
000020@J287/extract/000079358527614908275_Titan_Andrey_S319_G13_V1-1_3nd_274-21_008_ali_DW_particles.mrcs J1/imported/000079358527614908275_Titan_Andrey_S319_G13_V1-1_3nd_274-21_008_ali_DW.mrc   698.000000   407.000000     -6.58140    87.333499     -8.55853     0.820384     -0.83162 11766.270508 11179.740234     -8.48781     0.000000     0.000000            1            2            1           55     0.813473 2.390747e+05     0.093155           28 
000023@J287/extract/000079358527614908275_Titan_Andrey_S319_G13_V1-1_3nd_274-21_008_ali_DW_particles.mrcs J1/imported/000079358527614908275_Titan_Andrey_S319_G13_V1-1_3nd_274-21_008_ali_DW.mrc  4676.000000   540.000000   -158.58315   109.876483     6.216339     -0.00562     -0.00562 11832.092773 11245.562500     -8.48781     0.000000     0.000000            1            1            1           55     0.800258 2.395953e+05     0.269289           19 
000024@J287/extract/000079358527614908275_Titan_Andrey_S319_G13_V1-1_3nd_274-21_008_ali_DW_particles.mrcs J1/imported/000079358527614908275_Titan_Andrey_S319_G13_V1-1_3nd_274-21_008_ali_DW.mrc  3971.000000  2478.000000    -45.42452    47.227794    15.016480     0.820384     -1.65762 11710.782227 11124.251953     -8.48781     0.000000     0.000000            1            2            1           55     0.810312 2.390745e+05     0.313051           98 
000030@J287/extract/000079358527614908275_Titan_Andrey_S319_G13_V1-1_3nd_274-21_008_ali_DW_particles.mrcs J1/imported/000079358527614908275_Titan_Andrey_S319_G13_V1-1_3nd_274-21_008_ali_DW.mrc  3411.000000   960.000000    20.291222   118.152471   179.407517     -0.83162     0.820384 11716.500977 11129.970703     -8.48781     0.000000     0.000000            1            1            1           55     0.814853 2.396813e+05     0.225912           13 
000040@J287/extract/000079358527614908275_Titan_Andrey_S319_G13_V1-1_3nd_274-21_008_ali_DW_particles.mrcs J1/imported/000079358527614908275_Titan_Andrey_S319_G13_V1-1_3nd_274-21_008_ali_DW.mrc  1417.000000  1873.000000   -179.56085    61.795669    -25.30368     -0.00562     0.820384 11624.005859 11037.475586     -8.48781     0.000000     0.000000            1            2            1           55     0.807674 2.396103e+05     0.475302           28 
000041@J287/extract/000079358527614908275_Titan_Andrey_S319_G13_V1-1_3nd_274-21_008_ali_DW_particles.mrcs J1/imported/000079358527614908275_Titan_Andrey_S319_G13_V1-1_3nd_274-21_008_ali_DW.mrc   147.000000  1110.000000   -165.64679   124.786150   141.298108     -0.00562     -1.65762 11679.920898 11093.390625     -8.48781     0.000000     0.000000            1            1            1           55     0.825983 2.397270e+05     0.115372           18 
000003@J287/extract/000080047711051977286_Titan_Andrey_S319_G13_V1-1_2nd_158-23_006_ali_DW_particles.mrcs J1/imported/000080047711051977286_Titan_Andrey_S319_G13_V1-1_2nd_158-23_006_ali_DW.mrc  1142.000000  2233.000000    51.645053   129.271265    14.979480     0.820384     -2.48362 13603.783203 12941.806641   230.609848     0.000000     0.000000            1            2            1           56     0.806152 2.393560e+05     0.119158           64 
000014@J287/extract/000080047711051977286_Titan_Andrey_S319_G13_V1-1_2nd_158-23_006_ali_DW_particles.mrcs J1/imported/000080047711051977286_Titan_Andrey_S319_G13_V1-1_2nd_158-23_006_ali_DW.mrc  3249.000000  3896.000000   147.059886   124.919107    -71.55308     0.820384     -0.00562 13729.335938 13067.359375   230.609848     0.000000     0.000000            1            1            1           56     0.821275 2.388611e+05     0.154203           19 
000025@J287/extract/000080047711051977286_Titan_Andrey_S319_G13_V1-1_2nd_158-23_006_ali_DW_particles.mrcs J1/imported/000080047711051977286_Titan_Andrey_S319_G13_V1-1_2nd_158-23_006_ali_DW.mrc  4403.000000  1442.000000   162.360049   123.352741   -159.95642     -0.00562     -0.00562 13662.637695 13000.661133   230.609848     0.000000     0.000000            1            2            1           56     0.798735 2.389917e+05     0.322064           15 
000033@J287/extract/000080047711051977286_Titan_Andrey_S319_G13_V1-1_2nd_158-23_006_ali_DW_particles.mrcs J1/imported/000080047711051977286_Titan_Andrey_S319_G13_V1-1_2nd_158-23_006_ali_DW.mrc  4631.000000   417.000000   -166.96280   107.305897   -143.64176     -0.00562     -0.00562 13879.340820 13217.364258   230.609848     0.000000     0.000000            1            1            1           56     0.802115 2.391095e+05     0.251646           15 
000034@J287/extract/000080047711051977286_Titan_Andrey_S319_G13_V1-1_2nd_158-23_006_ali_DW_particles.mrcs J1/imported/000080047711051977286_Titan_Andrey_S319_G13_V1-1_2nd_158-23_006_ali_DW.mrc  1547.000000  2486.000000   169.340458   127.776510   -150.69962     -0.83162     -0.00562 13586.254883 12924.278320   230.609848     0.000000     0.000000            1            2            1           56     0.819611 2.390535e+05     0.221177           27 
000037@J287/extract/000080047711051977286_Titan_Andrey_S319_G13_V1-1_2nd_158-23_006_ali_DW_particles.mrcs J1/imported/000080047711051977286_Titan_Andrey_S319_G13_V1-1_2nd_158-23_006_ali_DW.mrc  3210.000000  2698.000000   -101.60551    41.650207   -165.41538     -4.96162     -5.78762 13571.736328 12909.759766   230.609848     0.000000     0.000000            1            1            1           56     0.813984 2.393008e+05     0.171204           37 
000040@J287/extract/000080047711051977286_Titan_Andrey_S319_G13_V1-1_2nd_158-23_006_ali_DW_particles.mrcs J1/imported/000080047711051977286_Titan_Andrey_S319_G13_V1-1_2nd_158-23_006_ali_DW.mrc  5608.000000   271.000000    -69.30037   158.264130    -29.50454     2.472384     -7.43962 14005.339844 13343.363281   230.609848     0.000000     0.000000            1            2            1           56     0.800699 2.392970e+05     0.108376           25 
000043@J287/extract/000080047711051977286_Titan_Andrey_S319_G13_V1-1_2nd_158-23_006_ali_DW_particles.mrcs J1/imported/000080047711051977286_Titan_Andrey_S319_G13_V1-1_2nd_158-23_006_ali_DW.mrc  1747.000000  3128.000000     -0.97485   111.666627    -32.84528     -2.48362     -0.00562 13587.746094 12925.769531   230.609848     0.000000     0.000000            1            1            1           56     0.805952 2.390193e+05     0.046988          137 
000050@J287/extract/000080047711051977286_Titan_Andrey_S319_G13_V1-1_2nd_158-23_006_ali_DW_particles.mrcs J1/imported/000080047711051977286_Titan_Andrey_S319_G13_V1-1_2nd_158-23_006_ali_DW.mrc   552.000000  2237.000000   -101.52671    52.626300     1.679274     -0.00562     0.820384 13619.521484 12957.544922   230.609848     0.000000     0.000000            1            2            1           56     0.819803 2.393479e+05     0.402840           27 
000001@J287/extract/000080404207371588297_Titan_Andrey_S319_G13_V1-1_2nd_164-6_008_ali_DW_particles.mrcs J1/imported/000080404207371588297_Titan_Andrey_S319_G13_V1-1_2nd_164-6_008_ali_DW.mrc  4095.000000   352.000000   140.318366   132.707753   146.140971     -7.43962     4.124384 11643.198242 10991.205078    -10.59386     0.000000     0.000000            1            1            1           57     0.789338 2.388654e+05     0.242318           10 
000005@J287/extract/000080404207371588297_Titan_Andrey_S319_G13_V1-1_2nd_164-6_008_ali_DW_particles.mrcs J1/imported/000080404207371588297_Titan_Andrey_S319_G13_V1-1_2nd_164-6_008_ali_DW.mrc  3142.000000   192.000000   113.691533   137.790403    50.965395     -0.83162     -0.83162 11641.931641 10989.938477    -10.59386     0.000000     0.000000            1            2            1           57     0.787915 2.387152e+05     0.217774           73 
000008@J287/extract/000080404207371588297_Titan_Andrey_S319_G13_V1-1_2nd_164-6_008_ali_DW_particles.mrcs J1/imported/000080404207371588297_Titan_Andrey_S319_G13_V1-1_2nd_164-6_008_ali_DW.mrc  3405.000000  1970.000000    77.763296    17.800714   -127.33532     -1.65762    13.210384 11412.391602 10760.398438    -10.59386     0.000000     0.000000            1            1            1           57     0.795094 2.388850e+05     0.145691           11 
000010@J287/extract/000080404207371588297_Titan_Andrey_S319_G13_V1-1_2nd_164-6_008_ali_DW_particles.mrcs J1/imported/000080404207371588297_Titan_Andrey_S319_G13_V1-1_2nd_164-6_008_ali_DW.mrc  5545.000000  2606.000000   -156.89295   138.847326    13.522678     1.646384     1.646384 11535.629883 10883.636719    -10.59386     0.000000     0.000000            1            2            1           57     0.791841 2.388380e+05     0.256861           36 
000015@J287/extract/000080404207371588297_Titan_Andrey_S319_G13_V1-1_2nd_164-6_008_ali_DW_particles.mrcs J1/imported/000080404207371588297_Titan_Andrey_S319_G13_V1-1_2nd_164-6_008_ali_DW.mrc  3586.000000  1897.000000   -138.96781   107.503665    -24.06464     -2.48362     -0.83162 11424.100586 10772.107422    -10.59386     0.000000     0.000000            1            1            1           57     0.808160 2.390545e+05     0.143561           29 
000021@J287/extract/000080404207371588297_Titan_Andrey_S319_G13_V1-1_2nd_164-6_008_ali_DW_particles.mrcs J1/imported/000080404207371588297_Titan_Andrey_S319_G13_V1-1_2nd_164-6_008_ali_DW.mrc   827.000000   192.000000    25.758598    90.839252   128.825871     -0.00562     -0.00562 11616.220703 10964.227539    -10.59386     0.000000     0.000000            1            2            1           57     0.794751 2.387202e+05     0.173191          102 
000023@J287/extract/000080404207371588297_Titan_Andrey_S319_G13_V1-1_2nd_164-6_008_ali_DW_particles.mrcs J1/imported/000080404207371588297_Titan_Andrey_S319_G13_V1-1_2nd_164-6_008_ali_DW.mrc  2014.000000  2865.000000   167.725940    73.385702   117.406838     0.820384     -1.65762 11400.083008 10748.089844    -10.59386     0.000000     0.000000            1            1            1           57     0.799224 2.389655e+05     0.059679           22 
000024@J287/extract/000080404207371588297_Titan_Andrey_S319_G13_V1-1_2nd_164-6_008_ali_DW_particles.mrcs J1/imported/000080404207371588297_Titan_Andrey_S319_G13_V1-1_2nd_164-6_008_ali_DW.mrc  3515.000000  2038.000000   119.704696    71.342908    88.040749     1.646384     -0.00562 11413.004883 10761.011719    -10.59386     0.000000     0.000000            1            2            1           57     0.805505 2.389210e+05     0.055461          118 
000031@J287/extract/000080404207371588297_Titan_Andrey_S319_G13_V1-1_2nd_164-6_008_ali_DW_particles.mrcs J1/imported/000080404207371588297_Titan_Andrey_S319_G13_V1-1_2nd_164-6_008_ali_DW.mrc  3278.000000   442.000000   110.201429    94.475436    -35.68655     -2.48362     -4.13562 11601.071289 10949.078125    -10.59386     0.000000     0.000000            1            1            1           57     0.778598 2.389766e+05     0.097806           81 
000039@J287/extract/000080404207371588297_Titan_Andrey_S319_G13_V1-1_2nd_164-6_008_ali_DW_particles.mrcs J1/imported/000080404207371588297_Titan_Andrey_S319_G13_V1-1_2nd_164-6_008_ali_DW.mrc  5347.000000   384.000000    -65.97535   111.107611    60.027938     3.298384     -0.83162 11710.078125 11058.084961    -10.59386     0.000000     0.000000            1            2            1           57     0.798438 2.389181e+05     0.121555           68 
000041@J287/extract/000080404207371588297_Titan_Andrey_S319_G13_V1-1_2nd_164-6_008_ali_DW_particles.mrcs J1/imported/000080404207371588297_Titan_Andrey_S319_G13_V1-1_2nd_164-6_008_ali_DW.mrc  1591.000000  3235.000000   -165.33001   143.443227   118.685600     2.472384     -2.48362 11437.580078 10785.586914    -10.59386     0.000000     0.000000            1            1            1           57     0.804448 2.389284e+05     0.199127           43 
000043@J287/extract/000080404207371588297_Titan_Andrey_S319_G13_V1-1_2nd_164-6_008_ali_DW_particles.mrcs J1/imported/000080404207371588297_Titan_Andrey_S319_G13_V1-1_2nd_164-6_008_ali_DW.mrc  1626.000000  3806.000000    46.951337    99.028215   -120.26481     -0.83162     6.602384 11492.666992 10840.673828    -10.59386     0.000000     0.000000            1            2            1           57     0.810900 2.387091e+05     0.075335           24 
000045@J287/extract/000080404207371588297_Titan_Andrey_S319_G13_V1-1_2nd_164-6_008_ali_DW_particles.mrcs J1/imported/000080404207371588297_Titan_Andrey_S319_G13_V1-1_2nd_164-6_008_ali_DW.mrc   925.000000  3482.000000   -152.67933    68.428707     -7.00210     0.820384     3.298384 11505.165039 10853.171875    -10.59386     0.000000     0.000000            1            1            1           57     0.805580 2.386149e+05     0.107210          118 
000048@J287/extract/000080404207371588297_Titan_Andrey_S319_G13_V1-1_2nd_164-6_008_ali_DW_particles.mrcs J1/imported/000080404207371588297_Titan_Andrey_S319_G13_V1-1_2nd_164-6_008_ali_DW.mrc  2758.000000  3673.000000   128.362418    85.854198    37.298193     -3.30962     3.298384 11452.919922 10800.926758    -10.59386     0.000000     0.000000            1            2            1           57     0.801354 2.392489e+05     0.079981           29 
000051@J287/extract/000080404207371588297_Titan_Andrey_S319_G13_V1-1_2nd_164-6_008_ali_DW_particles.mrcs J1/imported/000080404207371588297_Titan_Andrey_S319_G13_V1-1_2nd_164-6_008_ali_DW.mrc  2707.000000  2126.000000   126.328001    47.649485    11.323784     -0.00562     -0.83162 11390.981445 10738.988281    -10.59386     0.000000     0.000000            1            1            1           57     0.786668 2.393913e+05     0.616270           19 
000052@J287/extract/000080404207371588297_Titan_Andrey_S319_G13_V1-1_2nd_164-6_008_ali_DW_particles.mrcs J1/imported/000080404207371588297_Titan_Andrey_S319_G13_V1-1_2nd_164-6_008_ali_DW.mrc   388.000000  1328.000000   108.880630    32.304805   111.320440     1.646384     1.646384 11458.992188 10806.999023    -10.59386     0.000000     0.000000            1            2            1           57     0.829058 2.389251e+05     0.123811           27 
000055@J287/extract/000080404207371588297_Titan_Andrey_S319_G13_V1-1_2nd_164-6_008_ali_DW_particles.mrcs J1/imported/000080404207371588297_Titan_Andrey_S319_G13_V1-1_2nd_164-6_008_ali_DW.mrc  3420.000000  3882.000000    66.131363    64.440347   -129.37890     3.298384     -1.65762 11482.382812 10830.389648    -10.59386     0.000000     0.000000            1            1            1           57     0.793104 2.390968e+05     0.127652          104 
000056@J287/extract/000080404207371588297_Titan_Andrey_S319_G13_V1-1_2nd_164-6_008_ali_DW_particles.mrcs J1/imported/000080404207371588297_Titan_Andrey_S319_G13_V1-1_2nd_164-6_008_ali_DW.mrc  3449.000000  3708.000000   131.146868    83.423197    52.272441     2.472384     0.820384 11468.256836 10816.263672    -10.59386     0.000000     0.000000            1            2            1           57     0.801029 2.392069e+05     0.157936          126 
000057@J287/extract/000080404207371588297_Titan_Andrey_S319_G13_V1-1_2nd_164-6_008_ali_DW_particles.mrcs J1/imported/000080404207371588297_Titan_Andrey_S319_G13_V1-1_2nd_164-6_008_ali_DW.mrc  5425.000000   869.000000   143.553079    59.263475    -84.66437     -0.00562     -1.65762 11653.516602 11001.523438    -10.59386     0.000000     0.000000            1            1            1           57     0.790709 2.388201e+05     0.180994           57 
000060@J287/extract/000080404207371588297_Titan_Andrey_S319_G13_V1-1_2nd_164-6_008_ali_DW_particles.mrcs J1/imported/000080404207371588297_Titan_Andrey_S319_G13_V1-1_2nd_164-6_008_ali_DW.mrc  1907.000000  3027.000000    85.510408    38.822238     8.033612     -1.65762     -1.65762 11411.395508 10759.402344    -10.59386     0.000000     0.000000            1            2            1           57     0.813589 2.390383e+05     0.111615          105 
000004@J287/extract/000080631788982119034_Titan_Andrey_S319_G13_V1-1_3nd_265-27_008_ali_DW_particles.mrcs J1/imported/000080631788982119034_Titan_Andrey_S319_G13_V1-1_3nd_265-27_008_ali_DW.mrc  2015.000000   598.000000   146.554983    74.758552   157.101657     3.298384     -0.00562 14579.053711 13875.888672     -7.34271     0.000000     0.000000            1            1            1           58     0.772860 2.384962e+05     0.086831           31 
000006@J287/extract/000080631788982119034_Titan_Andrey_S319_G13_V1-1_3nd_265-27_008_ali_DW_particles.mrcs J1/imported/000080631788982119034_Titan_Andrey_S319_G13_V1-1_3nd_265-27_008_ali_DW.mrc   516.000000   526.000000   136.450483    57.949700    -63.92858     -1.65762     -1.65762 14398.525391 13695.360352     -7.34271     0.000000     0.000000            1            2            1           58     0.773879 2.388510e+05     0.474064           20 
000007@J287/extract/000080631788982119034_Titan_Andrey_S319_G13_V1-1_3nd_265-27_008_ali_DW_particles.mrcs J1/imported/000080631788982119034_Titan_Andrey_S319_G13_V1-1_3nd_265-27_008_ali_DW.mrc  1010.000000  2633.000000   116.352712   125.292612    73.215747     4.950384     -0.83162 14575.924805 13872.759766     -7.34271     0.000000     0.000000            1            1            1           58     0.801724 2.385408e+05     0.296252           54 
000009@J287/extract/000080631788982119034_Titan_Andrey_S319_G13_V1-1_3nd_265-27_008_ali_DW_particles.mrcs J1/imported/000080631788982119034_Titan_Andrey_S319_G13_V1-1_3nd_265-27_008_ali_DW.mrc  1293.000000  1763.000000   113.201588   106.609129    -13.16787     0.820384     -1.65762 14427.565430 13724.400391     -7.34271     0.000000     0.000000            1            2            1           58     0.793599 2.389115e+05     0.145633          138 
000013@J287/extract/000080631788982119034_Titan_Andrey_S319_G13_V1-1_3nd_265-27_008_ali_DW_particles.mrcs J1/imported/000080631788982119034_Titan_Andrey_S319_G13_V1-1_3nd_265-27_008_ali_DW.mrc  3783.000000  2802.000000    71.456632    25.345945   -160.12810     -0.00562     -4.13562 14719.136719 14015.971680     -7.34271     0.000000     0.000000            1            1            1           58     0.899393 2.464580e+05     0.192102          112 
000004@J287/extract/000080942103429605784_Titan_Andrey_S319_G13_V1-1_2nd_143-14_007_ali_DW_particles.mrcs J1/imported/000080942103429605784_Titan_Andrey_S319_G13_V1-1_2nd_143-14_007_ali_DW.mrc   719.000000  1631.000000   159.001733    44.147190    -66.07429     3.298384     4.124384 13199.530273 12784.537109    17.305435     0.000000     0.000000            1            2            1           59     0.807931 2.398609e+05     0.145343           67 
000014@J287/extract/000080942103429605784_Titan_Andrey_S319_G13_V1-1_2nd_143-14_007_ali_DW_particles.mrcs J1/imported/000080942103429605784_Titan_Andrey_S319_G13_V1-1_2nd_143-14_007_ali_DW.mrc   980.000000   514.000000    -40.17067    74.982165   -140.31894     -0.83162     0.820384 13334.023438 12919.030273    17.305435     0.000000     0.000000            1            1            1           59     0.823838 2.401101e+05     0.160045           82 
000021@J287/extract/000080942103429605784_Titan_Andrey_S319_G13_V1-1_2nd_143-14_007_ali_DW_particles.mrcs J1/imported/000080942103429605784_Titan_Andrey_S319_G13_V1-1_2nd_143-14_007_ali_DW.mrc  2732.000000  2489.000000   114.921542   123.856994    30.084313     1.646384     -3.30962 13250.809570 12835.816406    17.305435     0.000000     0.000000            1            2            1           59     0.818751 2.396884e+05     0.178050           13 
000033@J287/extract/000080942103429605784_Titan_Andrey_S319_G13_V1-1_2nd_143-14_007_ali_DW_particles.mrcs J1/imported/000080942103429605784_Titan_Andrey_S319_G13_V1-1_2nd_143-14_007_ali_DW.mrc  4641.000000  3337.000000   -149.80232    63.247974   122.309661     -0.00562     -1.65762 13468.847656 13053.854492    17.305435     0.000000     0.000000            1            1            1           59     0.821591 2.400805e+05     0.218076           10 
000034@J287/extract/000080942103429605784_Titan_Andrey_S319_G13_V1-1_2nd_143-14_007_ali_DW_particles.mrcs J1/imported/000080942103429605784_Titan_Andrey_S319_G13_V1-1_2nd_143-14_007_ali_DW.mrc   605.000000  2580.000000   165.032154   102.358736   139.947642     -4.96162     3.298384 13213.430664 12798.437500    17.305435     0.000000     0.000000            1            2            1           59     0.813311 2.398832e+05     0.217763           83 
000042@J287/extract/000080942103429605784_Titan_Andrey_S319_G13_V1-1_2nd_143-14_007_ali_DW_particles.mrcs J1/imported/000080942103429605784_Titan_Andrey_S319_G13_V1-1_2nd_143-14_007_ali_DW.mrc   593.000000   780.000000   145.180346    78.442012    76.487451     0.820384     -0.83162 13265.142578 12850.149414    17.305435     0.000000     0.000000            1            1            1           59     0.815244 2.397023e+05     0.211952           11 
000043@J287/extract/000080942103429605784_Titan_Andrey_S319_G13_V1-1_2nd_143-14_007_ali_DW_particles.mrcs J1/imported/000080942103429605784_Titan_Andrey_S319_G13_V1-1_2nd_143-14_007_ali_DW.mrc  3045.000000  3411.000000   -169.83739   129.315587    21.368064     0.820384     1.646384 13342.957031 12927.963867    17.305435     0.000000     0.000000            1            2            1           59     0.813650 2.397997e+05     0.092712           35 
000047@J287/extract/000080942103429605784_Titan_Andrey_S319_G13_V1-1_2nd_143-14_007_ali_DW_particles.mrcs J1/imported/000080942103429605784_Titan_Andrey_S319_G13_V1-1_2nd_143-14_007_ali_DW.mrc   990.000000   942.000000    75.668273    51.555610   -116.04459     2.472384     0.820384 13274.913086 12859.919922    17.305435     0.000000     0.000000            1            1            1           59     0.801138 2.397655e+05     0.162703           45 
000048@J287/extract/000080942103429605784_Titan_Andrey_S319_G13_V1-1_2nd_143-14_007_ali_DW_particles.mrcs J1/imported/000080942103429605784_Titan_Andrey_S319_G13_V1-1_2nd_143-14_007_ali_DW.mrc  4827.000000   410.000000    12.365019   148.306364     5.027926     -1.65762     0.820384 13624.148438 13209.155273    17.305435     0.000000     0.000000            1            2            1           59     0.815327 2.397288e+05     0.268164           17 
000005@J287/extract/000082182715804907399_Titan_Andrey_S319_G13_V1-1_106-15_008_ali_DW_particles.mrcs J1/imported/000082182715804907399_Titan_Andrey_S319_G13_V1-1_106-15_008_ali_DW.mrc  1366.000000  2577.000000   121.242560    79.938151    -58.25290     -2.48362     1.646384 14658.119141 13974.062500    -10.47895     0.000000     0.000000            1            2            1           60     0.829235 2.391524e+05     0.133377           47 
000009@J287/extract/000082182715804907399_Titan_Andrey_S319_G13_V1-1_106-15_008_ali_DW_particles.mrcs J1/imported/000082182715804907399_Titan_Andrey_S319_G13_V1-1_106-15_008_ali_DW.mrc  4824.000000  2308.000000    -66.83833    75.870823   -157.44654     -0.83162     -3.30962 14719.208984 14035.152344    -10.47895     0.000000     0.000000            1            1            1           60     0.785355 2.392260e+05     0.040483          185 
000013@J287/extract/000082182715804907399_Titan_Andrey_S319_G13_V1-1_106-15_008_ali_DW_particles.mrcs J1/imported/000082182715804907399_Titan_Andrey_S319_G13_V1-1_106-15_008_ali_DW.mrc   752.000000  3549.000000    94.033316    55.715919   150.179351     -0.00562     0.820384 14789.260742 14105.204102    -10.47895     0.000000     0.000000            1            2            1           60     0.801295 2.391993e+05     0.058318          103 
000014@J287/extract/000082182715804907399_Titan_Andrey_S319_G13_V1-1_106-15_008_ali_DW_particles.mrcs J1/imported/000082182715804907399_Titan_Andrey_S319_G13_V1-1_106-15_008_ali_DW.mrc  3279.000000  3245.000000    -45.64000    64.689433    80.815740     -0.83162     -0.00562 14690.751953 14006.695312    -10.47895     0.000000     0.000000            1            1            1           60     0.804406 2.392676e+05     0.122738           50 
000015@J287/extract/000082182715804907399_Titan_Andrey_S319_G13_V1-1_106-15_008_ali_DW_particles.mrcs J1/imported/000082182715804907399_Titan_Andrey_S319_G13_V1-1_106-15_008_ali_DW.mrc  3730.000000  2657.000000   179.046728   107.285704    19.719402     -0.83162     0.820384 14668.234375 13984.177734    -10.47895     0.000000     0.000000            1            2            1           60     0.806940 2.391433e+05     0.122586           29 
000032@J287/extract/000082182715804907399_Titan_Andrey_S319_G13_V1-1_106-15_008_ali_DW_particles.mrcs J1/imported/000082182715804907399_Titan_Andrey_S319_G13_V1-1_106-15_008_ali_DW.mrc  5231.000000  3709.000000   139.774465   100.111188    -47.19301     -1.65762     -0.00562 14986.250000 14302.193359    -10.47895     0.000000     0.000000            1            1            1           60     0.799043 2.392921e+05     0.130709           30 
000034@J287/extract/000082182715804907399_Titan_Andrey_S319_G13_V1-1_106-15_008_ali_DW_particles.mrcs J1/imported/000082182715804907399_Titan_Andrey_S319_G13_V1-1_106-15_008_ali_DW.mrc  2465.000000  1207.000000    -30.15470    55.105261    -67.15022     4.124384     7.428384 14696.847656 14012.791016    -10.47895     0.000000     0.000000            1            2            1           60     0.810990 2.392043e+05     0.114201          112 
000036@J287/extract/000082182715804907399_Titan_Andrey_S319_G13_V1-1_106-15_008_ali_DW_particles.mrcs J1/imported/000082182715804907399_Titan_Andrey_S319_G13_V1-1_106-15_008_ali_DW.mrc  1049.000000  2389.000000   101.634535   141.092923    -76.36054     -4.13562     -2.48362 14661.541992 13977.485352    -10.47895     0.000000     0.000000            1            1            1           60     0.791290 2.393657e+05     0.181279          122 
000042@J287/extract/000082182715804907399_Titan_Andrey_S319_G13_V1-1_106-15_008_ali_DW_particles.mrcs J1/imported/000082182715804907399_Titan_Andrey_S319_G13_V1-1_106-15_008_ali_DW.mrc  1124.000000   726.000000   -107.74397    83.724109    93.806615     -2.48362     -1.65762 14799.623047 14115.566406    -10.47895     0.000000     0.000000            1            2            1           60     0.804759 2.393637e+05     0.099134          108 
000005@J287/extract/000082548615216406387_Titan_Andrey_S319_G13_V1-1_91-12_004_ali_DW_particles.mrcs J1/imported/000082548615216406387_Titan_Andrey_S319_G13_V1-1_91-12_004_ali_DW.mrc  3030.000000  1534.000000     9.235055   134.322049    -17.62853     4.124384     -0.83162  8863.722656  8587.911133   267.372009     0.000000     0.000000            1            1            1           61     0.794852 2.384583e+05     0.184918           21 
000009@J287/extract/000082548615216406387_Titan_Andrey_S319_G13_V1-1_91-12_004_ali_DW_particles.mrcs J1/imported/000082548615216406387_Titan_Andrey_S319_G13_V1-1_91-12_004_ali_DW.mrc   362.000000  1989.000000   -117.78080    96.737283   -161.13000     -4.96162     -3.30962  8943.456055  8667.644531   267.372009     0.000000     0.000000            1            2            1           61     0.790242 2.384359e+05     0.097328           22 
000011@J287/extract/000082548615216406387_Titan_Andrey_S319_G13_V1-1_91-12_004_ali_DW_particles.mrcs J1/imported/000082548615216406387_Titan_Andrey_S319_G13_V1-1_91-12_004_ali_DW.mrc  5232.000000  1252.000000   -178.14306    63.130890    -98.45423     -1.65762     -0.00562  8963.342773  8687.531250   267.372009     0.000000     0.000000            1            1            1           61     0.801912 2.383972e+05     0.106135           35 
000019@J287/extract/000082548615216406387_Titan_Andrey_S319_G13_V1-1_91-12_004_ali_DW_particles.mrcs J1/imported/000082548615216406387_Titan_Andrey_S319_G13_V1-1_91-12_004_ali_DW.mrc  4991.000000  1452.000000   166.378939    89.104884    -70.08025     -0.83162     -0.00562  8927.828125  8652.016602   267.372009     0.000000     0.000000            1            2            1           61     0.798705 2.383678e+05     0.129560           24 
000021@J287/extract/000082548615216406387_Titan_Andrey_S319_G13_V1-1_91-12_004_ali_DW_particles.mrcs J1/imported/000082548615216406387_Titan_Andrey_S319_G13_V1-1_91-12_004_ali_DW.mrc  1281.000000  2690.000000    98.586729    21.923673    87.752830     -6.61362     -2.48362  8896.906250  8621.094727   267.372009     0.000000     0.000000            1            1            1           61     0.783756 2.386944e+05     0.161808           73 
000033@J287/extract/000082548615216406387_Titan_Andrey_S319_G13_V1-1_91-12_004_ali_DW_particles.mrcs J1/imported/000082548615216406387_Titan_Andrey_S319_G13_V1-1_91-12_004_ali_DW.mrc  1647.000000  1686.000000    -99.74333   110.573906    -11.28426     3.298384     1.646384  8900.371094  8624.559570   267.372009     0.000000     0.000000            1            2            1           61     0.789859 2.384285e+05     0.187162           55 
000037@J287/extract/000082548615216406387_Titan_Andrey_S319_G13_V1-1_91-12_004_ali_DW_particles.mrcs J1/imported/000082548615216406387_Titan_Andrey_S319_G13_V1-1_91-12_004_ali_DW.mrc  1966.000000  2617.000000   -143.62701   151.195186    -77.07783     -4.13562     -0.00562  8873.718750  8597.907227   267.372009     0.000000     0.000000            1            1            1           61     0.800589 2.383856e+05     0.174594          148 
000039@J287/extract/000082548615216406387_Titan_Andrey_S319_G13_V1-1_91-12_004_ali_DW_particles.mrcs J1/imported/000082548615216406387_Titan_Andrey_S319_G13_V1-1_91-12_004_ali_DW.mrc   425.000000  2525.000000    -74.03394    86.656249   174.417684     1.646384     -0.83162  8932.005859  8656.194336   267.372009     0.000000     0.000000            1            2            1           61     0.796584 2.387831e+05     0.222320           70 
000007@J287/extract/000085994175202548629_Titan_Andrey_S319_G13_V1-1_100-19_003_ali_DW_particles.mrcs J1/imported/000085994175202548629_Titan_Andrey_S319_G13_V1-1_100-19_003_ali_DW.mrc  2348.000000  2540.000000   149.648834   106.167994   -107.31060     -2.48362     -0.00562 13154.916992 12659.706055    -31.70306     0.000000     0.000000            1            1            1           62     0.817349 2.386958e+05     0.105612           55 
000012@J287/extract/000085994175202548629_Titan_Andrey_S319_G13_V1-1_100-19_003_ali_DW_particles.mrcs J1/imported/000085994175202548629_Titan_Andrey_S319_G13_V1-1_100-19_003_ali_DW.mrc  3821.000000  1161.000000   173.456559   109.825519    25.441021     2.472384     -3.30962 13194.394531 12699.183594    -31.70306     0.000000     0.000000            1            2            1           62     0.801162 2.389258e+05     0.195690          113 
000018@J287/extract/000085994175202548629_Titan_Andrey_S319_G13_V1-1_100-19_003_ali_DW_particles.mrcs J1/imported/000085994175202548629_Titan_Andrey_S319_G13_V1-1_100-19_003_ali_DW.mrc  5194.000000  3170.000000   139.858164   107.513777     5.327017     3.298384     -4.96162 13142.987305 12647.776367    -31.70306     0.000000     0.000000            1            1            1           62     0.807193 2.390630e+05     0.044978           41 
000020@J287/extract/000085994175202548629_Titan_Andrey_S319_G13_V1-1_100-19_003_ali_DW_particles.mrcs J1/imported/000085994175202548629_Titan_Andrey_S319_G13_V1-1_100-19_003_ali_DW.mrc  3128.000000   222.000000     -7.99539    90.913569   -113.58088     2.472384     -1.65762 13343.328125 12848.117188    -31.70306     0.000000     0.000000            1            2            1           62     0.804531 2.391793e+05     0.037218           74 
000021@J287/extract/000085994175202548629_Titan_Andrey_S319_G13_V1-1_100-19_003_ali_DW_particles.mrcs J1/imported/000085994175202548629_Titan_Andrey_S319_G13_V1-1_100-19_003_ali_DW.mrc  2403.000000  1690.000000   -114.53703    41.454414   -170.93876     -0.00562     -0.83162 13182.661133 12687.450195    -31.70306     0.000000     0.000000            1            1            1           62     0.833845 2.386436e+05     0.091638          127 
000028@J287/extract/000085994175202548629_Titan_Andrey_S319_G13_V1-1_100-19_003_ali_DW_particles.mrcs J1/imported/000085994175202548629_Titan_Andrey_S319_G13_V1-1_100-19_003_ali_DW.mrc   186.000000  1641.000000    -62.64600    77.162205    22.586764     -0.00562     -2.48362 13308.072266 12812.861328    -31.70306     0.000000     0.000000            1            2            1           62     0.818423 2.400496e+05     0.124684          146 
000033@J287/extract/000085994175202548629_Titan_Andrey_S319_G13_V1-1_100-19_003_ali_DW_particles.mrcs J1/imported/000085994175202548629_Titan_Andrey_S319_G13_V1-1_100-19_003_ali_DW.mrc  4115.000000  1650.000000    83.588040   100.926425    -24.37876     -0.00562     0.820384 13148.442383 12653.231445    -31.70306     0.000000     0.000000            1            1            1           62     0.802484 2.387508e+05     0.048394          145 
000034@J287/extract/000085994175202548629_Titan_Andrey_S319_G13_V1-1_100-19_003_ali_DW_particles.mrcs J1/imported/000085994175202548629_Titan_Andrey_S319_G13_V1-1_100-19_003_ali_DW.mrc  4726.000000  1971.000000    -98.95594    63.893298    63.674350     -2.48362     -1.65762 13146.779297 12651.568359    -31.70306     0.000000     0.000000            1            2            1           62     0.794443 2.388245e+05     0.109529           15 
000035@J287/extract/000085994175202548629_Titan_Andrey_S319_G13_V1-1_100-19_003_ali_DW_particles.mrcs J1/imported/000085994175202548629_Titan_Andrey_S319_G13_V1-1_100-19_003_ali_DW.mrc  4110.000000  2667.000000    -74.68791   138.378821    48.345080     4.124384     -2.48362 13118.753906 12623.542969    -31.70306     0.000000     0.000000            1            1            1           62     0.810867 2.391211e+05     0.057475           61 
000038@J287/extract/000085994175202548629_Titan_Andrey_S319_G13_V1-1_100-19_003_ali_DW_particles.mrcs J1/imported/000085994175202548629_Titan_Andrey_S319_G13_V1-1_100-19_003_ali_DW.mrc  2737.000000  3432.000000   172.062247   111.110672    55.466180     -0.00562     -0.00562 13182.056641 12686.845703    -31.70306     0.000000     0.000000            1            2            1           62     0.804924 2.392592e+05     0.253547           28 
000007@J287/extract/000086927855129462771_Titan_Andrey_S319_G13_V1-1_2nd_134-15_003_ali_DW_particles.mrcs J1/imported/000086927855129462771_Titan_Andrey_S319_G13_V1-1_2nd_134-15_003_ali_DW.mrc   233.000000  1898.000000    -13.47288    58.098248   -121.21103     9.080384     -0.00562 12549.783203 12096.952148    -34.52566     0.000000     0.000000            1            1            1           63     0.806157 2.398601e+05     0.267005           15 
000008@J287/extract/000086927855129462771_Titan_Andrey_S319_G13_V1-1_2nd_134-15_003_ali_DW_particles.mrcs J1/imported/000086927855129462771_Titan_Andrey_S319_G13_V1-1_2nd_134-15_003_ali_DW.mrc  2240.000000  1933.000000     -2.36524    86.143034    -29.11575     0.820384     -0.00562 12570.052734 12117.221680    -34.52566     0.000000     0.000000            1            2            1           63     0.820678 2.395290e+05     0.076356           98 
000011@J287/extract/000086927855129462771_Titan_Andrey_S319_G13_V1-1_2nd_134-15_003_ali_DW_particles.mrcs J1/imported/000086927855129462771_Titan_Andrey_S319_G13_V1-1_2nd_134-15_003_ali_DW.mrc  2500.000000   460.000000   -108.84296    65.059870   -150.01982     -3.30962     -4.13562 12721.996094 12269.165039    -34.52566     0.000000     0.000000            1            1            1           63     0.809421 2.398757e+05     0.153233           58 
000020@J287/extract/000086927855129462771_Titan_Andrey_S319_G13_V1-1_2nd_134-15_003_ali_DW_particles.mrcs J1/imported/000086927855129462771_Titan_Andrey_S319_G13_V1-1_2nd_134-15_003_ali_DW.mrc   201.000000  1664.000000    20.241230   110.344211    -19.36306     4.950384     -4.96162 12561.820312 12108.989258    -34.52566     0.000000     0.000000            1            2            1           63     0.818455 2.398956e+05     0.116527           55 
000021@J287/extract/000086927855129462771_Titan_Andrey_S319_G13_V1-1_2nd_134-15_003_ali_DW_particles.mrcs J1/imported/000086927855129462771_Titan_Andrey_S319_G13_V1-1_2nd_134-15_003_ali_DW.mrc  4627.000000  2175.000000   151.255844   126.366752    -84.73808     -0.83162     -0.00562 12730.615234 12277.784180    -34.52566     0.000000     0.000000            1            1            1           63     0.797571 2.399948e+05     0.437556           14 
000029@J287/extract/000086927855129462771_Titan_Andrey_S319_G13_V1-1_2nd_134-15_003_ali_DW_particles.mrcs J1/imported/000086927855129462771_Titan_Andrey_S319_G13_V1-1_2nd_134-15_003_ali_DW.mrc  5548.000000  3029.000000   118.652747    46.157317    -87.93575     -4.96162     -9.91762 12876.604492 12423.773438    -34.52566     0.000000     0.000000            1            2            1           63     0.815826 2.400391e+05     0.498528            2 
000033@J287/extract/000086927855129462771_Titan_Andrey_S319_G13_V1-1_2nd_134-15_003_ali_DW_particles.mrcs J1/imported/000086927855129462771_Titan_Andrey_S319_G13_V1-1_2nd_134-15_003_ali_DW.mrc  1194.000000   739.000000   103.257483    36.991228   103.681901     1.646384     0.820384 12652.702148 12199.871094    -34.52566     0.000000     0.000000            1            1            1           63     0.819626 2.397523e+05     0.147247           22 
000036@J287/extract/000086927855129462771_Titan_Andrey_S319_G13_V1-1_2nd_134-15_003_ali_DW_particles.mrcs J1/imported/000086927855129462771_Titan_Andrey_S319_G13_V1-1_2nd_134-15_003_ali_DW.mrc  5149.000000  2375.000000     7.677470    11.164939    59.673725     1.646384     -1.65762 12790.277344 12337.446289    -34.52566     0.000000     0.000000            1            2            1           63     0.815604 2.400897e+05     0.434624           40 
000037@J287/extract/000086927855129462771_Titan_Andrey_S319_G13_V1-1_2nd_134-15_003_ali_DW_particles.mrcs J1/imported/000086927855129462771_Titan_Andrey_S319_G13_V1-1_2nd_134-15_003_ali_DW.mrc  3743.000000  1689.000000   -169.59632    51.918819    -87.37861     -5.78762     0.820384 12660.666016 12207.834961    -34.52566     0.000000     0.000000            1            1            1           63     0.821262 2.397161e+05     0.291924           33 
000040@J287/extract/000086927855129462771_Titan_Andrey_S319_G13_V1-1_2nd_134-15_003_ali_DW_particles.mrcs J1/imported/000086927855129462771_Titan_Andrey_S319_G13_V1-1_2nd_134-15_003_ali_DW.mrc  2530.000000  2742.000000    76.192071    78.209006     -7.52309     -3.30962     -0.00562 12609.517578 12156.686523    -34.52566     0.000000     0.000000            1            2            1           63     0.811745 2.398504e+05     0.071784           48 
000041@J287/extract/000086927855129462771_Titan_Andrey_S319_G13_V1-1_2nd_134-15_003_ali_DW_particles.mrcs J1/imported/000086927855129462771_Titan_Andrey_S319_G13_V1-1_2nd_134-15_003_ali_DW.mrc  2193.000000  1438.000000   -131.56445    74.896786    45.233233     0.820384     -2.48362 12593.355469 12140.524414    -34.52566     0.000000     0.000000            1            1            1           63     0.815295 2.397176e+05     0.293541           24 
000047@J287/extract/000086927855129462771_Titan_Andrey_S319_G13_V1-1_2nd_134-15_003_ali_DW_particles.mrcs J1/imported/000086927855129462771_Titan_Andrey_S319_G13_V1-1_2nd_134-15_003_ali_DW.mrc  3539.000000  1500.000000   -162.64677    81.932166   176.923906     -0.00562     -0.00562 12657.544922 12204.713867    -34.52566     0.000000     0.000000            1            2            1           63     0.797960 2.399130e+05     0.282510            7 
000001@J287/extract/000087108049429473392_Titan_Andrey_S319_G13_V1-1_3nd_280-22_007_ali_DW_particles.mrcs J1/imported/000087108049429473392_Titan_Andrey_S319_G13_V1-1_3nd_280-22_007_ali_DW.mrc   639.000000  3582.000000   -159.96590    18.217221    -97.48800     0.820384     0.820384 13982.567383 13724.036133    20.334808     0.000000     0.000000            1            2            1           64     0.812306 2.393059e+05     0.075663           56 
000002@J287/extract/000087108049429473392_Titan_Andrey_S319_G13_V1-1_3nd_280-22_007_ali_DW_particles.mrcs J1/imported/000087108049429473392_Titan_Andrey_S319_G13_V1-1_3nd_280-22_007_ali_DW.mrc   927.000000  3337.000000    -38.51351    55.026722    -56.03573     0.820384     -1.65762 13951.224609 13692.693359    20.334808     0.000000     0.000000            1            1            1           64     0.815964 2.394267e+05     0.079560           32 
000007@J287/extract/000087108049429473392_Titan_Andrey_S319_G13_V1-1_3nd_280-22_007_ali_DW_particles.mrcs J1/imported/000087108049429473392_Titan_Andrey_S319_G13_V1-1_3nd_280-22_007_ali_DW.mrc   807.000000  1072.000000   117.973687    53.889853    -31.79850     -4.13562     1.646384 13900.088867 13641.557617    20.334808     0.000000     0.000000            1            2            1           64     0.809182 2.391957e+05     0.191438           42 
000024@J287/extract/000087108049429473392_Titan_Andrey_S319_G13_V1-1_3nd_280-22_007_ali_DW_particles.mrcs J1/imported/000087108049429473392_Titan_Andrey_S319_G13_V1-1_3nd_280-22_007_ali_DW.mrc   188.000000  1541.000000    39.846130    93.107628    -97.85603     4.950384     -0.83162 13912.338867 13653.807617    20.334808     0.000000     0.000000            1            1            1           64     0.808130 2.394886e+05     0.078649           54 
000039@J287/extract/000087108049429473392_Titan_Andrey_S319_G13_V1-1_3nd_280-22_007_ali_DW_particles.mrcs J1/imported/000087108049429473392_Titan_Andrey_S319_G13_V1-1_3nd_280-22_007_ali_DW.mrc  4111.000000  1047.000000   -155.84689   117.781820    -65.10301     -4.96162     -1.65762 13940.560547 13682.029297    20.334808     0.000000     0.000000            1            2            1           64     0.805325 2.393366e+05     0.070568           70 
000042@J287/extract/000087108049429473392_Titan_Andrey_S319_G13_V1-1_3nd_280-22_007_ali_DW_particles.mrcs J1/imported/000087108049429473392_Titan_Andrey_S319_G13_V1-1_3nd_280-22_007_ali_DW.mrc  3241.000000   239.000000    35.248226    56.533263   -112.80685     -0.00562     -2.48362 13945.197266 13686.666016    20.334808     0.000000     0.000000            1            1            1           64     0.813706 2.393059e+05     0.050221           63 
000045@J287/extract/000087108049429473392_Titan_Andrey_S319_G13_V1-1_3nd_280-22_007_ali_DW_particles.mrcs J1/imported/000087108049429473392_Titan_Andrey_S319_G13_V1-1_3nd_280-22_007_ali_DW.mrc  4518.000000  1517.000000   -148.29521   155.653511   116.003350     -3.30962     1.646384 13956.873047 13698.341797    20.334808     0.000000     0.000000            1            2            1           64     0.809097 2.393727e+05     0.164266           16 
000046@J287/extract/000087108049429473392_Titan_Andrey_S319_G13_V1-1_3nd_280-22_007_ali_DW_particles.mrcs J1/imported/000087108049429473392_Titan_Andrey_S319_G13_V1-1_3nd_280-22_007_ali_DW.mrc  3888.000000  3474.000000   -129.99431    63.447712   112.660418     2.472384     0.820384 13973.436523 13714.905273    20.334808     0.000000     0.000000            1            1            1           64     0.803194 2.394314e+05     0.040935          153 
000010@J287/extract/000087571646315348287_Titan_Andrey_S319_G13_V1-1_2nd_134-29_008_ali_DW_particles.mrcs J1/imported/000087571646315348287_Titan_Andrey_S319_G13_V1-1_2nd_134-29_008_ali_DW.mrc   286.000000   985.000000   -139.07987   140.551175   116.237802     8.254384     5.776384 12466.096680 11798.682617     -9.92201     0.000000     0.000000            1            2            1           65     0.807504 2.404687e+05     0.196641           42 
000011@J287/extract/000087571646315348287_Titan_Andrey_S319_G13_V1-1_2nd_134-29_008_ali_DW_particles.mrcs J1/imported/000087571646315348287_Titan_Andrey_S319_G13_V1-1_2nd_134-29_008_ali_DW.mrc   295.000000  2588.000000    82.519415    26.672283    27.359396     -0.00562     0.820384 12411.872070 11744.458008     -9.92201     0.000000     0.000000            1            1            1           65     0.807754 2.404367e+05     0.128144          103 
000019@J287/extract/000087571646315348287_Titan_Andrey_S319_G13_V1-1_2nd_134-29_008_ali_DW_particles.mrcs J1/imported/000087571646315348287_Titan_Andrey_S319_G13_V1-1_2nd_134-29_008_ali_DW.mrc  1193.000000  1601.000000    -82.07978    64.164579   -106.95825     -4.13562     -0.00562 12398.194336 11730.780273     -9.92201     0.000000     0.000000            1            2            1           65     0.821660 2.405780e+05     0.221755            9 
000022@J287/extract/000087571646315348287_Titan_Andrey_S319_G13_V1-1_2nd_134-29_008_ali_DW_particles.mrcs J1/imported/000087571646315348287_Titan_Andrey_S319_G13_V1-1_2nd_134-29_008_ali_DW.mrc  1925.000000  2679.000000    92.928713    70.493804   150.042753     -0.00562     -0.00562 12424.952148 11757.538086     -9.92201     0.000000     0.000000            1            1            1           65     0.815796 2.406661e+05     0.194849           55 
000023@J287/extract/000087571646315348287_Titan_Andrey_S319_G13_V1-1_2nd_134-29_008_ali_DW_particles.mrcs J1/imported/000087571646315348287_Titan_Andrey_S319_G13_V1-1_2nd_134-29_008_ali_DW.mrc  4462.000000   299.000000    72.594644    26.829104   -111.47340     -5.78762     1.646384 12787.951172 12120.537109     -9.92201     0.000000     0.000000            1            2            1           65     0.817214 2.404068e+05     0.283341           19 
000026@J287/extract/000087571646315348287_Titan_Andrey_S319_G13_V1-1_2nd_134-29_008_ali_DW_particles.mrcs J1/imported/000087571646315348287_Titan_Andrey_S319_G13_V1-1_2nd_134-29_008_ali_DW.mrc  3715.000000  1654.000000    -17.30090   155.828012    -25.99553     -0.83162     -0.83162 12519.506836 11852.092773     -9.92201     0.000000     0.000000            1            1            1           65     0.822868 2.407828e+05     0.115834           10 
000029@J287/extract/000087571646315348287_Titan_Andrey_S319_G13_V1-1_2nd_134-29_008_ali_DW_particles.mrcs J1/imported/000087571646315348287_Titan_Andrey_S319_G13_V1-1_2nd_134-29_008_ali_DW.mrc  2922.000000  3447.000000    -27.74078    97.992398    13.615409     -0.00562     -0.00562 12567.910156 11900.496094     -9.92201     0.000000     0.000000            1            2            1           65     0.812588 2.407198e+05     0.212526           40 
000032@J287/extract/000087571646315348287_Titan_Andrey_S319_G13_V1-1_2nd_134-29_008_ali_DW_particles.mrcs J1/imported/000087571646315348287_Titan_Andrey_S319_G13_V1-1_2nd_134-29_008_ali_DW.mrc  1036.000000   599.000000   -161.92108   134.110909    -23.82317     -0.00562     1.646384 12513.672852 11846.258789     -9.92201     0.000000     0.000000            1            1            1           65     0.818425 2.405372e+05     0.120851           34 
000034@J287/extract/000087571646315348287_Titan_Andrey_S319_G13_V1-1_2nd_134-29_008_ali_DW_particles.mrcs J1/imported/000087571646315348287_Titan_Andrey_S319_G13_V1-1_2nd_134-29_008_ali_DW.mrc  3248.000000  3752.000000   -175.36021   109.819583    17.748431     -0.83162     -0.00562 12638.465820 11971.051758     -9.92201     0.000000     0.000000            1            2            1           65     0.819194 2.407320e+05     0.309303           21 
000037@J287/extract/000087571646315348287_Titan_Andrey_S319_G13_V1-1_2nd_134-29_008_ali_DW_particles.mrcs J1/imported/000087571646315348287_Titan_Andrey_S319_G13_V1-1_2nd_134-29_008_ali_DW.mrc  5434.000000   575.000000   177.621317    79.482712   102.241541     4.124384     -4.13562 12846.421875 12179.007812     -9.92201     0.000000     0.000000            1            1            1           65     0.805708 2.403066e+05     0.188455          102 
000040@J287/extract/000087571646315348287_Titan_Andrey_S319_G13_V1-1_2nd_134-29_008_ali_DW_particles.mrcs J1/imported/000087571646315348287_Titan_Andrey_S319_G13_V1-1_2nd_134-29_008_ali_DW.mrc  3669.000000   535.000000    47.563536   137.210974    37.540520     -3.30962     0.820384 12659.124023 11991.709961     -9.92201     0.000000     0.000000            1            2            1           65     0.816784 2.407949e+05     0.157247           20 
000045@J287/extract/000087571646315348287_Titan_Andrey_S319_G13_V1-1_2nd_134-29_008_ali_DW_particles.mrcs J1/imported/000087571646315348287_Titan_Andrey_S319_G13_V1-1_2nd_134-29_008_ali_DW.mrc  5442.000000   142.000000    84.841050   138.247460    41.690585     0.820384     -4.13562 12937.734375 12270.320312     -9.92201     0.000000     0.000000            1            1            1           65     0.819858 2.404968e+05     0.294482           20 
000046@J287/extract/000087571646315348287_Titan_Andrey_S319_G13_V1-1_2nd_134-29_008_ali_DW_particles.mrcs J1/imported/000087571646315348287_Titan_Andrey_S319_G13_V1-1_2nd_134-29_008_ali_DW.mrc  2681.000000   489.000000    -61.14595    70.959886     5.695900     -0.83162     -4.96162 12578.680664 11911.266602     -9.92201     0.000000     0.000000            1            2            1           65     0.813791 2.408286e+05     0.123459           66 
000048@J287/extract/000087571646315348287_Titan_Andrey_S319_G13_V1-1_2nd_134-29_008_ali_DW_particles.mrcs J1/imported/000087571646315348287_Titan_Andrey_S319_G13_V1-1_2nd_134-29_008_ali_DW.mrc  3708.000000  2456.000000    86.622875    46.655494   135.331862     0.820384     -3.30962 12513.416016 11846.001953     -9.92201     0.000000     0.000000            1            1            1           65     0.808080 2.406232e+05     0.302617           21 
000055@J287/extract/000087571646315348287_Titan_Andrey_S319_G13_V1-1_2nd_134-29_008_ali_DW_particles.mrcs J1/imported/000087571646315348287_Titan_Andrey_S319_G13_V1-1_2nd_134-29_008_ali_DW.mrc   521.000000  3038.000000    -50.76638   129.259151   166.882943     -0.83162     2.472384 12454.686523 11787.272461     -9.92201     0.000000     0.000000            1            2            1           65     0.829730 2.404734e+05     0.311448           20 
000057@J287/extract/000087571646315348287_Titan_Andrey_S319_G13_V1-1_2nd_134-29_008_ali_DW_particles.mrcs J1/imported/000087571646315348287_Titan_Andrey_S319_G13_V1-1_2nd_134-29_008_ali_DW.mrc  3758.000000  3717.000000   -156.98005    77.118227    -21.91813     0.820384     -0.00562 12668.983398 12001.569336     -9.92201     0.000000     0.000000            1            1            1           65     0.821107 2.403873e+05     0.093475          101 
000058@J287/extract/000087571646315348287_Titan_Andrey_S319_G13_V1-1_2nd_134-29_008_ali_DW_particles.mrcs J1/imported/000087571646315348287_Titan_Andrey_S319_G13_V1-1_2nd_134-29_008_ali_DW.mrc  2147.000000   708.000000    54.578587    39.286255     9.627673     -4.13562     -1.65762 12515.199219 11847.785156     -9.92201     0.000000     0.000000            1            2            1           65     0.826593 2.403098e+05     0.293573           12 
000001@J287/extract/000090523119335419535_Titan_Andrey_S319_G13_V1-1_2nd_140-5_002_ali_DW_particles.mrcs J1/imported/000090523119335419535_Titan_Andrey_S319_G13_V1-1_2nd_140-5_002_ali_DW.mrc  4857.000000   426.000000    -68.88773   116.266829   106.847277     -2.48362     -6.61362  9413.439453  8519.330078    -28.71836     0.000000     0.000000            1            2            1           66     0.803459 2.389424e+05     0.043714           73 
000002@J287/extract/000090523119335419535_Titan_Andrey_S319_G13_V1-1_2nd_140-5_002_ali_DW_particles.mrcs J1/imported/000090523119335419535_Titan_Andrey_S319_G13_V1-1_2nd_140-5_002_ali_DW.mrc  5611.000000  2268.000000     -0.70328   154.372674    -45.99627     0.820384     -2.48362  9237.258789  8343.149414    -28.71836     0.000000     0.000000            1            1            1           66     0.806228 2.388963e+05     0.090166          110 
000006@J287/extract/000090523119335419535_Titan_Andrey_S319_G13_V1-1_2nd_140-5_002_ali_DW_particles.mrcs J1/imported/000090523119335419535_Titan_Andrey_S319_G13_V1-1_2nd_140-5_002_ali_DW.mrc  1369.000000   420.000000     0.442866    93.312734     -2.82028     -0.83162     -0.00562  9299.195312  8405.085938    -28.71836     0.000000     0.000000            1            2            1           66     0.799468 2.391743e+05     0.127590           61 
000010@J287/extract/000090523119335419535_Titan_Andrey_S319_G13_V1-1_2nd_140-5_002_ali_DW_particles.mrcs J1/imported/000090523119335419535_Titan_Andrey_S319_G13_V1-1_2nd_140-5_002_ali_DW.mrc  3823.000000  1288.000000   169.340458   127.776510   -124.44962     0.820384    -14.04762  9285.571289  8391.461914    -28.71836     0.000000     0.000000            1            1            1           66     0.788172 2.391876e+05     0.158450           44 
000011@J287/extract/000090523119335419535_Titan_Andrey_S319_G13_V1-1_2nd_140-5_002_ali_DW_particles.mrcs J1/imported/000090523119335419535_Titan_Andrey_S319_G13_V1-1_2nd_140-5_002_ali_DW.mrc  3271.000000  3085.000000    -47.31527    85.835386   155.870295     -8.26562     -2.48362  9247.283203  8353.173828    -28.71836     0.000000     0.000000            1            2            1           66     0.812691 2.387035e+05     0.072996           41 
000016@J287/extract/000090523119335419535_Titan_Andrey_S319_G13_V1-1_2nd_140-5_002_ali_DW_particles.mrcs J1/imported/000090523119335419535_Titan_Andrey_S319_G13_V1-1_2nd_140-5_002_ali_DW.mrc  2671.000000   532.000000    -53.25661   137.118247    33.596693     -0.00562     -0.00562  9299.583984  8405.474609    -28.71836     0.000000     0.000000            1            1            1           66     0.802366 2.386549e+05     0.102609           40 
000017@J287/extract/000090523119335419535_Titan_Andrey_S319_G13_V1-1_2nd_140-5_002_ali_DW_particles.mrcs J1/imported/000090523119335419535_Titan_Andrey_S319_G13_V1-1_2nd_140-5_002_ali_DW.mrc  2130.000000  1190.000000   -108.49696   126.866412   177.968020     1.646384     -0.00562  9234.812500  8340.703125    -28.71836     0.000000     0.000000            1            2            1           66     0.805613 2.388526e+05     0.210623           70 
000019@J287/extract/000090523119335419535_Titan_Andrey_S319_G13_V1-1_2nd_140-5_002_ali_DW_particles.mrcs J1/imported/000090523119335419535_Titan_Andrey_S319_G13_V1-1_2nd_140-5_002_ali_DW.mrc  1103.000000  3176.000000   -137.11802    24.357065    -90.52270     -1.65762     -6.61362  9230.679688  8336.570312    -28.71836     0.000000     0.000000            1            1            1           66     0.800487 2.388484e+05     0.100283           47 
000023@J287/extract/000090523119335419535_Titan_Andrey_S319_G13_V1-1_2nd_140-5_002_ali_DW_particles.mrcs J1/imported/000090523119335419535_Titan_Andrey_S319_G13_V1-1_2nd_140-5_002_ali_DW.mrc   964.000000  3696.000000   -175.33877    90.270963   165.877226     -0.00562     -0.83162  9276.337891  8382.228516    -28.71836     0.000000     0.000000            1            2            1           66     0.800685 2.387481e+05     0.277171           81 
000027@J287/extract/000090523119335419535_Titan_Andrey_S319_G13_V1-1_2nd_140-5_002_ali_DW_particles.mrcs J1/imported/000090523119335419535_Titan_Andrey_S319_G13_V1-1_2nd_140-5_002_ali_DW.mrc   656.000000  1426.000000   -157.15941   106.100147   -132.54833     -1.65762     0.820384  9220.476562  8326.367188    -28.71836     0.000000     0.000000            1            1            1           66     0.803834 2.386846e+05     0.133196           49 
000030@J287/extract/000090523119335419535_Titan_Andrey_S319_G13_V1-1_2nd_140-5_002_ali_DW_particles.mrcs J1/imported/000090523119335419535_Titan_Andrey_S319_G13_V1-1_2nd_140-5_002_ali_DW.mrc  5396.000000  2930.000000    50.748067    65.970316    -54.53526     -3.30962     2.472384  9291.936523  8397.827148    -28.71836     0.000000     0.000000            1            2            1           66     0.797246 2.386543e+05     0.083207           27 
000036@J287/extract/000090523119335419535_Titan_Andrey_S319_G13_V1-1_2nd_140-5_002_ali_DW_particles.mrcs J1/imported/000090523119335419535_Titan_Andrey_S319_G13_V1-1_2nd_140-5_002_ali_DW.mrc   776.000000  1433.000000    -29.83056   152.742210   101.182058     -1.65762     1.646384  9217.295898  8323.186523    -28.71836     0.000000     0.000000            1            1            1           66     0.805512 2.389058e+05     0.246205          101 
000043@J287/extract/000090523119335419535_Titan_Andrey_S319_G13_V1-1_2nd_140-5_002_ali_DW_particles.mrcs J1/imported/000090523119335419535_Titan_Andrey_S319_G13_V1-1_2nd_140-5_002_ali_DW.mrc  5258.000000  1469.000000    92.354051   118.611993     0.115765     1.646384     -0.83162  9273.005859  8378.896484    -28.71836     0.000000     0.000000            1            2            1           66     0.806296 2.387595e+05     0.045484           71 
000044@J287/extract/000090523119335419535_Titan_Andrey_S319_G13_V1-1_2nd_140-5_002_ali_DW_particles.mrcs J1/imported/000090523119335419535_Titan_Andrey_S319_G13_V1-1_2nd_140-5_002_ali_DW.mrc  3066.000000  1530.000000   -106.56989   159.162620   139.052434     -1.65762     -0.83162  9246.676758  8352.567383    -28.71836     0.000000     0.000000            1            1            1           66     0.812681 2.387821e+05     0.321427           74 
000045@J287/extract/000090523119335419535_Titan_Andrey_S319_G13_V1-1_2nd_140-5_002_ali_DW_particles.mrcs J1/imported/000090523119335419535_Titan_Andrey_S319_G13_V1-1_2nd_140-5_002_ali_DW.mrc  3171.000000   321.000000    -28.18723    42.664766    -40.98671     -2.48362     1.646384  9342.400391  8448.291016    -28.71836     0.000000     0.000000            1            2            1           66     0.805717 2.389823e+05     0.267398           15 
000003@J287/extract/000093179098449895414_Titan_Andrey_S319_G13_V1-1_2nd_164-13_001_ali_DW_particles.mrcs J1/imported/000093179098449895414_Titan_Andrey_S319_G13_V1-1_2nd_164-13_001_ali_DW.mrc  3107.000000  3641.000000   -175.34638    97.462749    -17.87329     1.646384     1.646384  9560.228516  8856.493164    -18.55392     0.000000     0.000000            1            2            1           67     0.818987 2.394576e+05     0.136972           16 
000011@J287/extract/000093179098449895414_Titan_Andrey_S319_G13_V1-1_2nd_164-13_001_ali_DW_particles.mrcs J1/imported/000093179098449895414_Titan_Andrey_S319_G13_V1-1_2nd_164-13_001_ali_DW.mrc   974.000000  2377.000000    29.434181   143.616725     7.292568     0.820384     -0.83162  9509.070312  8805.334961    -18.55392     0.000000     0.000000            1            1            1           67     0.805475 2.395412e+05     0.415817            8 
000017@J287/extract/000093179098449895414_Titan_Andrey_S319_G13_V1-1_2nd_164-13_001_ali_DW_particles.mrcs J1/imported/000093179098449895414_Titan_Andrey_S319_G13_V1-1_2nd_164-13_001_ali_DW.mrc  4137.000000   999.000000   150.899128    88.005544   151.400319     0.820384    10.732384  9606.348633  8902.613281    -18.55392     0.000000     0.000000            1            2            1           67     0.806337 2.394322e+05     0.248692           19 
000024@J287/extract/000093179098449895414_Titan_Andrey_S319_G13_V1-1_2nd_164-13_001_ali_DW_particles.mrcs J1/imported/000093179098449895414_Titan_Andrey_S319_G13_V1-1_2nd_164-13_001_ali_DW.mrc   695.000000  3671.000000    -13.70364   110.366169   124.439798     -3.30962     0.820384  9602.304688  8898.569336    -18.55392     0.000000     0.000000            1            1            1           67     0.801069 2.395305e+05     0.193649           12 
000026@J287/extract/000093179098449895414_Titan_Andrey_S319_G13_V1-1_2nd_164-13_001_ali_DW_particles.mrcs J1/imported/000093179098449895414_Titan_Andrey_S319_G13_V1-1_2nd_164-13_001_ali_DW.mrc  4363.000000  1803.000000   -134.96778   122.135465    39.546821     -0.00562     -1.65762  9577.608398  8873.873047    -18.55392     0.000000     0.000000            1            2            1           67     0.819177 2.390479e+05     0.205256           12 
000028@J287/extract/000093179098449895414_Titan_Andrey_S319_G13_V1-1_2nd_164-13_001_ali_DW_particles.mrcs J1/imported/000093179098449895414_Titan_Andrey_S319_G13_V1-1_2nd_164-13_001_ali_DW.mrc  2460.000000  3348.000000    28.480192    78.794827    -79.25012     1.646384     -0.00562  9512.021484  8808.286133    -18.55392     0.000000     0.000000            1            1            1           67     0.801210 2.400114e+05     0.109258           41 
000030@J287/extract/000093179098449895414_Titan_Andrey_S319_G13_V1-1_2nd_164-13_001_ali_DW_particles.mrcs J1/imported/000093179098449895414_Titan_Andrey_S319_G13_V1-1_2nd_164-13_001_ali_DW.mrc  2706.000000  2511.000000    -56.99589    74.775792    52.623532     -0.00562     -0.00562  9499.000000  8795.264648    -18.55392     0.000000     0.000000            1            2            1           67     0.819030 2.394392e+05     0.071770           47 
000032@J287/extract/000093179098449895414_Titan_Andrey_S319_G13_V1-1_2nd_164-13_001_ali_DW_particles.mrcs J1/imported/000093179098449895414_Titan_Andrey_S319_G13_V1-1_2nd_164-13_001_ali_DW.mrc  3508.000000  1200.000000   -124.19485    55.235710   -116.22736     -1.65762     -0.00562  9553.897461  8850.162109    -18.55392     0.000000     0.000000            1            1            1           67     0.798610 2.397012e+05     0.586713           11 
000033@J287/extract/000093179098449895414_Titan_Andrey_S319_G13_V1-1_2nd_164-13_001_ali_DW_particles.mrcs J1/imported/000093179098449895414_Titan_Andrey_S319_G13_V1-1_2nd_164-13_001_ali_DW.mrc  4908.000000  3581.000000   133.017356    42.803892    -50.56427     -3.30962     6.602384  9642.521484  8938.786133    -18.55392     0.000000     0.000000            1            2            1           67     0.806666 2.395186e+05     0.258790           15 
000036@J287/extract/000093179098449895414_Titan_Andrey_S319_G13_V1-1_2nd_164-13_001_ali_DW_particles.mrcs J1/imported/000093179098449895414_Titan_Andrey_S319_G13_V1-1_2nd_164-13_001_ali_DW.mrc  4145.000000   481.000000    -27.52910    71.341239    11.720190     -0.00562     -0.00562  9655.599609  8951.864258    -18.55392     0.000000     0.000000            1            1            1           67     0.803136 2.394546e+05     0.311445           88 
000040@J287/extract/000093179098449895414_Titan_Andrey_S319_G13_V1-1_2nd_164-13_001_ali_DW_particles.mrcs J1/imported/000093179098449895414_Titan_Andrey_S319_G13_V1-1_2nd_164-13_001_ali_DW.mrc  2641.000000  1556.000000    44.314560   113.991517    -90.24575    -16.52562     -0.00562  9522.370117  8818.634766    -18.55392     0.000000     0.000000            1            2            1           67     0.787062 2.399675e+05     0.064461           35 
000044@J287/extract/000093179098449895414_Titan_Andrey_S319_G13_V1-1_2nd_164-13_001_ali_DW_particles.mrcs J1/imported/000093179098449895414_Titan_Andrey_S319_G13_V1-1_2nd_164-13_001_ali_DW.mrc  3822.000000  1201.000000   166.562609   127.786700    57.481336     0.820384     2.472384  9567.836914  8864.101562    -18.55392     0.000000     0.000000            1            1            1           67     0.792788 2.395854e+05     0.291667           16 
000047@J287/extract/000093179098449895414_Titan_Andrey_S319_G13_V1-1_2nd_164-13_001_ali_DW_particles.mrcs J1/imported/000093179098449895414_Titan_Andrey_S319_G13_V1-1_2nd_164-13_001_ali_DW.mrc   527.000000   313.000000    -37.58986    18.326917   162.159060     0.820384     1.646384  9730.071289  9026.335938    -18.55392     0.000000     0.000000            1            2            1           67     0.800033 2.395118e+05     0.160026          102 
000002@J287/extract/000094528937823351790_Titan_Andrey_S319_G13_V1-1_3nd_262-11_008_ali_DW_particles.mrcs J1/imported/000094528937823351790_Titan_Andrey_S319_G13_V1-1_3nd_262-11_008_ali_DW.mrc  2056.000000  2788.000000    31.084610    58.001201   -112.88480     0.820384     4.950384  8824.316406  8304.920898     -7.72026     0.000000     0.000000            1            2            1           68     0.790763 2.384718e+05     0.058121           47 
000016@J287/extract/000094528937823351790_Titan_Andrey_S319_G13_V1-1_3nd_262-11_008_ali_DW_particles.mrcs J1/imported/000094528937823351790_Titan_Andrey_S319_G13_V1-1_3nd_262-11_008_ali_DW.mrc  5547.000000  3648.000000   136.996819   102.582815    -73.40342     4.124384     0.820384  8988.022461  8468.626953     -7.72026     0.000000     0.000000            1            1            1           68     0.790715 2.382566e+05     0.076276           13 
000018@J287/extract/000094528937823351790_Titan_Andrey_S319_G13_V1-1_3nd_262-11_008_ali_DW_particles.mrcs J1/imported/000094528937823351790_Titan_Andrey_S319_G13_V1-1_3nd_262-11_008_ali_DW.mrc  1781.000000  2507.000000   -166.92765    97.481539   111.365809     -1.65762     -2.48362  8809.120117  8289.724609     -7.72026     0.000000     0.000000            1            2            1           68     0.800032 2.383848e+05     0.165547           80 
000019@J287/extract/000094528937823351790_Titan_Andrey_S319_G13_V1-1_3nd_262-11_008_ali_DW_particles.mrcs J1/imported/000094528937823351790_Titan_Andrey_S319_G13_V1-1_3nd_262-11_008_ali_DW.mrc  2007.000000  3935.000000    38.601557   108.942812   115.907499     1.646384     0.820384  8882.319336  8362.923828     -7.72026     0.000000     0.000000            1            1            1           68     0.791105 2.383020e+05     0.086765           41 
000027@J287/extract/000094528937823351790_Titan_Andrey_S319_G13_V1-1_3nd_262-11_008_ali_DW_particles.mrcs J1/imported/000094528937823351790_Titan_Andrey_S319_G13_V1-1_3nd_262-11_008_ali_DW.mrc  2101.000000  2401.000000    -20.39808    53.691811    79.265532     1.646384     -4.13562  8816.625977  8297.230469     -7.72026     0.000000     0.000000            1            2            1           68     0.809952 2.383329e+05     0.111027           30 
000028@J287/extract/000094528937823351790_Titan_Andrey_S319_G13_V1-1_3nd_262-11_008_ali_DW_particles.mrcs J1/imported/000094528937823351790_Titan_Andrey_S319_G13_V1-1_3nd_262-11_008_ali_DW.mrc  5040.000000  2633.000000   -115.29414   116.874125    -54.37092     2.472384     0.820384  8946.212891  8426.817383     -7.72026     0.000000     0.000000            1            1            1           68     0.816731 2.378297e+05     0.077562           31 
000031@J287/extract/000094528937823351790_Titan_Andrey_S319_G13_V1-1_3nd_262-11_008_ali_DW_particles.mrcs J1/imported/000094528937823351790_Titan_Andrey_S319_G13_V1-1_3nd_262-11_008_ali_DW.mrc  3182.000000  2247.000000    82.790172    55.897020    78.919742     -4.13562     -0.83162  8853.973633  8334.578125     -7.72026     0.000000     0.000000            1            2            1           68     0.808057 2.380023e+05     0.112401           96 
000036@J287/extract/000094528937823351790_Titan_Andrey_S319_G13_V1-1_3nd_262-11_008_ali_DW_particles.mrcs J1/imported/000094528937823351790_Titan_Andrey_S319_G13_V1-1_3nd_262-11_008_ali_DW.mrc  1193.000000  1516.000000   -143.99402    52.072450   -155.35447     -0.83162     -0.83162  8824.297852  8304.902344     -7.72026     0.000000     0.000000            1            1            1           68     0.802284 2.383965e+05     0.041602           73 
000038@J287/extract/000094528937823351790_Titan_Andrey_S319_G13_V1-1_3nd_262-11_008_ali_DW_particles.mrcs J1/imported/000094528937823351790_Titan_Andrey_S319_G13_V1-1_3nd_262-11_008_ali_DW.mrc  2324.000000  2197.000000    -78.34601    92.560490   174.403126     4.124384     -3.30962  8821.628906  8302.233398     -7.72026     0.000000     0.000000            1            2            1           68     0.815367 2.383081e+05     0.108257          103 
000040@J287/extract/000094528937823351790_Titan_Andrey_S319_G13_V1-1_3nd_262-11_008_ali_DW_particles.mrcs J1/imported/000094528937823351790_Titan_Andrey_S319_G13_V1-1_3nd_262-11_008_ali_DW.mrc  4025.000000   516.000000   105.816540    83.782438    -48.78892     0.820384     2.472384  8957.532227  8438.136719     -7.72026     0.000000     0.000000            1            1            1           68     0.799835 2.382474e+05     0.066425           71 
000042@J287/extract/000094528937823351790_Titan_Andrey_S319_G13_V1-1_3nd_262-11_008_ali_DW_particles.mrcs J1/imported/000094528937823351790_Titan_Andrey_S319_G13_V1-1_3nd_262-11_008_ali_DW.mrc  2084.000000  3837.000000    91.752542    84.006700    52.492213     1.646384     2.472384  8878.004883  8358.609375     -7.72026     0.000000     0.000000            1            2            1           68     0.788350 2.383197e+05     0.208111           80 
000010@J287/extract/000096490563323500111_Titan_Andrey_S319_G13_V1-1_2nd_146-11_005_ali_DW_particles.mrcs J1/imported/000096490563323500111_Titan_Andrey_S319_G13_V1-1_2nd_146-11_005_ali_DW.mrc  1134.000000  3005.000000   -128.63969    67.384846    -24.20651     -2.48362     2.472384  9168.976562  8724.491211   243.893661     0.000000     0.000000            1            1            1           69     0.799720 2.383775e+05     0.074947           97 
000015@J287/extract/000096490563323500111_Titan_Andrey_S319_G13_V1-1_2nd_146-11_005_ali_DW_particles.mrcs J1/imported/000096490563323500111_Titan_Andrey_S319_G13_V1-1_2nd_146-11_005_ali_DW.mrc  1261.000000  2948.000000    15.970389   104.141189     -2.56589     -0.00562     -0.83162  9173.931641  8729.446289   243.893661     0.000000     0.000000            1            2            1           69     0.806829 2.385070e+05     0.168216           22 
000021@J287/extract/000096490563323500111_Titan_Andrey_S319_G13_V1-1_2nd_146-11_005_ali_DW_particles.mrcs J1/imported/000096490563323500111_Titan_Andrey_S319_G13_V1-1_2nd_146-11_005_ali_DW.mrc  1457.000000  1716.000000    -99.12967    38.573714   -109.26751     4.124384     1.646384  9148.916992  8704.431641   243.893661     0.000000     0.000000            1            1            1           69     0.814434 2.383680e+05     0.198132           58 
000026@J287/extract/000096490563323500111_Titan_Andrey_S319_G13_V1-1_2nd_146-11_005_ali_DW_particles.mrcs J1/imported/000096490563323500111_Titan_Andrey_S319_G13_V1-1_2nd_146-11_005_ali_DW.mrc  5140.000000  1902.000000   -148.11334   132.615725    82.782648     -0.00562     0.820384  9407.549805  8963.064453   243.893661     0.000000     0.000000            1            2            1           69     0.800671 2.382424e+05     0.526975            9 
000027@J287/extract/000096490563323500111_Titan_Andrey_S319_G13_V1-1_2nd_146-11_005_ali_DW_particles.mrcs J1/imported/000096490563323500111_Titan_Andrey_S319_G13_V1-1_2nd_146-11_005_ali_DW.mrc  3598.000000  2069.000000    55.931390   130.762781    -29.94523     3.298384     0.820384  9284.004883  8839.519531   243.893661     0.000000     0.000000            1            1            1           69     0.802048 2.385303e+05     0.172332           71 
000033@J287/extract/000096490563323500111_Titan_Andrey_S319_G13_V1-1_2nd_146-11_005_ali_DW_particles.mrcs J1/imported/000096490563323500111_Titan_Andrey_S319_G13_V1-1_2nd_146-11_005_ali_DW.mrc   526.000000  2667.000000   -137.49627   101.333620    -50.31497     5.776384     -0.83162  9093.798828  8649.313477   243.893661     0.000000     0.000000            1            2            1           69     0.801652 2.381601e+05     0.122484           18 
000036@J287/extract/000096490563323500111_Titan_Andrey_S319_G13_V1-1_2nd_146-11_005_ali_DW_particles.mrcs J1/imported/000096490563323500111_Titan_Andrey_S319_G13_V1-1_2nd_146-11_005_ali_DW.mrc   526.000000  1144.000000   126.915097   149.899592   -106.29597     0.820384     2.472384  9110.555664  8666.070312   243.893661     0.000000     0.000000            1            1            1           69     0.804842 2.382199e+05     0.076273           60 
000042@J287/extract/000096490563323500111_Titan_Andrey_S319_G13_V1-1_2nd_146-11_005_ali_DW_particles.mrcs J1/imported/000096490563323500111_Titan_Andrey_S319_G13_V1-1_2nd_146-11_005_ali_DW.mrc  3979.000000  1056.000000    -24.84875    27.381664    88.162970     0.820384     -0.83162  9324.390625  8879.905273   243.893661     0.000000     0.000000            1            2            1           69     0.811895 2.385419e+05     0.363903           10 
000008@J287/extract/000099174881189587449_Titan_Andrey_S319_G13_V1-1_97-9_005_ali_DW_particles.mrcs J1/imported/000099174881189587449_Titan_Andrey_S319_G13_V1-1_97-9_005_ali_DW.mrc  1935.000000  1902.000000    93.139034    82.782573   125.618867     -0.00562     9.080384  8289.308594  7794.196289   242.804901     0.000000     0.000000            1            2            1           70     0.803588 2.381328e+05     0.075205           72 
000015@J287/extract/000099174881189587449_Titan_Andrey_S319_G13_V1-1_97-9_005_ali_DW_particles.mrcs J1/imported/000099174881189587449_Titan_Andrey_S319_G13_V1-1_97-9_005_ali_DW.mrc  4887.000000  3494.000000   -157.36020   130.952091   -140.14653     -0.00562     0.820384  8312.436523  7817.324219   242.804901     0.000000     0.000000            1            1            1           70     0.786902 2.381711e+05     0.142814           25 
000021@J287/extract/000099174881189587449_Titan_Andrey_S319_G13_V1-1_97-9_005_ali_DW_particles.mrcs J1/imported/000099174881189587449_Titan_Andrey_S319_G13_V1-1_97-9_005_ali_DW.mrc  3418.000000  3821.000000   -111.97999   147.049487     1.231312     -3.30962     -0.00562  8304.588867  7809.477051   242.804901     0.000000     0.000000            1            2            1           70     0.804966 2.378603e+05     0.156269          100 
000023@J287/extract/000099174881189587449_Titan_Andrey_S319_G13_V1-1_97-9_005_ali_DW_particles.mrcs J1/imported/000099174881189587449_Titan_Andrey_S319_G13_V1-1_97-9_005_ali_DW.mrc  1397.000000   179.000000    -80.70094    65.507025    -28.19392     0.820384     -0.83162  8457.532227  7962.419922   242.804901     0.000000     0.000000            1            1            1           70     0.802089 2.382009e+05     0.072198           74 
000025@J287/extract/000099174881189587449_Titan_Andrey_S319_G13_V1-1_97-9_005_ali_DW_particles.mrcs J1/imported/000099174881189587449_Titan_Andrey_S319_G13_V1-1_97-9_005_ali_DW.mrc  2508.000000   683.000000   -144.42993    92.822670     -7.08923     -8.26562     -8.26562  8361.149414  7866.037598   242.804901     0.000000     0.000000            1            2            1           70     0.785094 2.382296e+05     0.045600          127 
000027@J287/extract/000099174881189587449_Titan_Andrey_S319_G13_V1-1_97-9_005_ali_DW_particles.mrcs J1/imported/000099174881189587449_Titan_Andrey_S319_G13_V1-1_97-9_005_ali_DW.mrc  1086.000000  1570.000000   -173.92061    81.898224    -17.89624     -0.00562     -0.00562  8318.958984  7823.847168   242.804901     0.000000     0.000000            1            1            1           70     0.786630 2.387246e+05     0.087828          106 
000028@J287/extract/000099174881189587449_Titan_Andrey_S319_G13_V1-1_97-9_005_ali_DW_particles.mrcs J1/imported/000099174881189587449_Titan_Andrey_S319_G13_V1-1_97-9_005_ali_DW.mrc   275.000000  1762.000000    -50.27619    97.760798    -20.41389     -0.83162     5.776384  8295.308594  7800.196289   242.804901     0.000000     0.000000            1            2            1           70     0.802009 2.380161e+05     0.061205          106 
000032@J287/extract/000099174881189587449_Titan_Andrey_S319_G13_V1-1_97-9_005_ali_DW_particles.mrcs J1/imported/000099174881189587449_Titan_Andrey_S319_G13_V1-1_97-9_005_ali_DW.mrc  4720.000000  2458.000000    -27.37006    55.127740   -166.47716     -0.83162     2.472384  8269.833984  7774.722168   242.804901     0.000000     0.000000            1            1            1           70     0.824530 2.376355e+05     0.051882           58 
000034@J287/extract/000099174881189587449_Titan_Andrey_S319_G13_V1-1_97-9_005_ali_DW_particles.mrcs J1/imported/000099174881189587449_Titan_Andrey_S319_G13_V1-1_97-9_005_ali_DW.mrc  3303.000000  2365.000000   -116.94743    47.752117   176.090724     -0.83162     2.472384  8238.465820  7743.354004   242.804901     0.000000     0.000000            1            2            1           70     0.783735 2.384248e+05     0.045423           50 
000002@J287/extract/000099391068245459521_Titan_Andrey_S319_G13_V1-1_100-16_006_ali_DW_particles.mrcs J1/imported/000099391068245459521_Titan_Andrey_S319_G13_V1-1_100-16_006_ali_DW.mrc   795.000000  2384.000000   -137.11802    24.357065    -23.02270     -2.48362     -4.13562  7309.981445  6506.952148   235.497314     0.000000     0.000000            1            2            1           71     0.802729 2.394588e+05     0.169560           31 
000003@J287/extract/000099391068245459521_Titan_Andrey_S319_G13_V1-1_100-16_006_ali_DW_particles.mrcs J1/imported/000099391068245459521_Titan_Andrey_S319_G13_V1-1_100-16_006_ali_DW.mrc  1260.000000  1040.000000   105.021865   119.778797   136.973165     1.646384     -0.00562  7386.439941  6583.410645   235.497314     0.000000     0.000000            1            1            1           71     0.809604 2.392757e+05     0.146804           25 
000007@J287/extract/000099391068245459521_Titan_Andrey_S319_G13_V1-1_100-16_006_ali_DW_particles.mrcs J1/imported/000099391068245459521_Titan_Andrey_S319_G13_V1-1_100-16_006_ali_DW.mrc  4101.000000   951.000000    -93.19380   131.750535    -65.92502     -0.00562     1.646384  7547.114258  6744.084961   235.497314     0.000000     0.000000            1            2            1           71     0.814782 2.394764e+05     0.083841           55 
000026@J287/extract/000099391068245459521_Titan_Andrey_S319_G13_V1-1_100-16_006_ali_DW_particles.mrcs J1/imported/000099391068245459521_Titan_Andrey_S319_G13_V1-1_100-16_006_ali_DW.mrc  1749.000000  1508.000000   -113.44264    88.424555    18.844950     3.298384     1.646384  7376.936523  6573.907227   235.497314     0.000000     0.000000            1            1            1           71     0.823220 2.392214e+05     0.066581          107 
000034@J287/extract/000099391068245459521_Titan_Andrey_S319_G13_V1-1_100-16_006_ali_DW_particles.mrcs J1/imported/000099391068245459521_Titan_Andrey_S319_G13_V1-1_100-16_006_ali_DW.mrc  4137.000000  3395.000000   172.086648   119.086328   111.726555     -3.30962     -3.30962  7510.662598  6707.633301   235.497314     0.000000     0.000000            1            2            1           71     0.805165 2.392879e+05     0.385747           31 
000040@J287/extract/000099391068245459521_Titan_Andrey_S319_G13_V1-1_100-16_006_ali_DW_particles.mrcs J1/imported/000099391068245459521_Titan_Andrey_S319_G13_V1-1_100-16_006_ali_DW.mrc  1462.000000  3168.000000   -123.39949    96.659921    -54.20724     -4.96162     -7.43962  7368.177734  6565.148438   235.497314     0.000000     0.000000            1            1            1           71     0.795964 2.397626e+05     0.059405          104 
000002@J287/extract/000100716414168336205_Titan_Andrey_S319_G13_V1-1_91-12_003_ali_DW_particles.mrcs J1/imported/000100716414168336205_Titan_Andrey_S319_G13_V1-1_91-12_003_ali_DW.mrc  2230.000000   341.000000   151.788342   132.600779   -165.31775     -0.83162     -0.83162  9036.993164  8653.348633    -39.47821     0.000000     0.000000            1            2            1           72     0.798960 2.386669e+05     0.112532           90 
000007@J287/extract/000100716414168336205_Titan_Andrey_S319_G13_V1-1_91-12_003_ali_DW_particles.mrcs J1/imported/000100716414168336205_Titan_Andrey_S319_G13_V1-1_91-12_003_ali_DW.mrc   330.000000  2041.000000   -112.32137   136.213495    -67.79854     -0.83162     -0.83162  8964.484375  8580.839844    -39.47821     0.000000     0.000000            1            1            1           72     0.800162 2.386644e+05     0.093731           86 
000015@J287/extract/000100716414168336205_Titan_Andrey_S319_G13_V1-1_91-12_003_ali_DW_particles.mrcs J1/imported/000100716414168336205_Titan_Andrey_S319_G13_V1-1_91-12_003_ali_DW.mrc  2835.000000  3051.000000    -50.76638   129.259151   165.007943     -4.13562     -4.96162  8904.111328  8520.466797    -39.47821     0.000000     0.000000            1            2            1           72     0.814805 2.382042e+05     0.123214           77 
000022@J287/extract/000100716414168336205_Titan_Andrey_S319_G13_V1-1_91-12_003_ali_DW_particles.mrcs J1/imported/000100716414168336205_Titan_Andrey_S319_G13_V1-1_91-12_003_ali_DW.mrc  2822.000000  1007.000000   -173.92762    86.690959   132.104461     -0.83162     4.124384  8953.976562  8570.332031    -39.47821     0.000000     0.000000            1            1            1           72     0.797093 2.386051e+05     0.157056           43 
000023@J287/extract/000100716414168336205_Titan_Andrey_S319_G13_V1-1_91-12_003_ali_DW_particles.mrcs J1/imported/000100716414168336205_Titan_Andrey_S319_G13_V1-1_91-12_003_ali_DW.mrc  2639.000000   849.000000    13.121506    96.883073    -21.36607     1.646384     -0.00562  8968.027344  8584.382812    -39.47821     0.000000     0.000000            1            2            1           72     0.793528 2.385748e+05     0.067275          106 
000024@J287/extract/000100716414168336205_Titan_Andrey_S319_G13_V1-1_91-12_003_ali_DW_particles.mrcs J1/imported/000100716414168336205_Titan_Andrey_S319_G13_V1-1_91-12_003_ali_DW.mrc  2169.000000  1882.000000    73.915325   141.534851    -12.64945     0.820384     2.472384  8878.604492  8494.959961    -39.47821     0.000000     0.000000            1            1            1           72     0.801463 2.386034e+05     0.075497           35 
000029@J287/extract/000100716414168336205_Titan_Andrey_S319_G13_V1-1_91-12_003_ali_DW_particles.mrcs J1/imported/000100716414168336205_Titan_Andrey_S319_G13_V1-1_91-12_003_ali_DW.mrc  4783.000000  2777.000000   132.569257    84.604926    87.880949     -3.30962     -2.48362  8927.423828  8543.779297    -39.47821     0.000000     0.000000            1            2            1           72     0.810102 2.385516e+05     0.148734           81 
000031@J287/extract/000100716414168336205_Titan_Andrey_S319_G13_V1-1_91-12_003_ali_DW_particles.mrcs J1/imported/000100716414168336205_Titan_Andrey_S319_G13_V1-1_91-12_003_ali_DW.mrc  4524.000000  2977.000000   164.621820   144.986644   -133.59980     -0.83162     -1.65762  8931.269531  8547.625000    -39.47821     0.000000     0.000000            1            1            1           72     0.810421 2.383625e+05     0.082233          156 
000033@J287/extract/000100716414168336205_Titan_Andrey_S319_G13_V1-1_91-12_003_ali_DW_particles.mrcs J1/imported/000100716414168336205_Titan_Andrey_S319_G13_V1-1_91-12_003_ali_DW.mrc   487.000000  1536.000000   122.633486    78.705965    -37.63659     -0.83162     -0.00562  8954.804688  8571.160156    -39.47821     0.000000     0.000000            1            2            1           72     0.807747 2.383962e+05     0.052376           81 
000034@J287/extract/000100716414168336205_Titan_Andrey_S319_G13_V1-1_91-12_003_ali_DW_particles.mrcs J1/imported/000100716414168336205_Titan_Andrey_S319_G13_V1-1_91-12_003_ali_DW.mrc  3260.000000  1876.000000   166.438671   103.582275    -51.32360     -0.00562     -0.00562  8910.875977  8527.231445    -39.47821     0.000000     0.000000            1            1            1           72     0.790889 2.387988e+05     0.079173           68 
000036@J287/extract/000100716414168336205_Titan_Andrey_S319_G13_V1-1_91-12_003_ali_DW_particles.mrcs J1/imported/000100716414168336205_Titan_Andrey_S319_G13_V1-1_91-12_003_ali_DW.mrc  4298.000000  3606.000000     4.633384    64.978321   154.754016     2.472384     -2.48362  8945.448242  8561.803711    -39.47821     0.000000     0.000000            1            2            1           72     0.809414 2.387481e+05     0.117272           44 
000043@J287/extract/000100716414168336205_Titan_Andrey_S319_G13_V1-1_91-12_003_ali_DW_particles.mrcs J1/imported/000100716414168336205_Titan_Andrey_S319_G13_V1-1_91-12_003_ali_DW.mrc   714.000000  2629.000000   100.585701   108.057140   -164.97780     -1.65762     -2.48362  8946.854492  8563.209961    -39.47821     0.000000     0.000000            1            1            1           72     0.801263 2.386313e+05     0.059367          148 
000045@J287/extract/000100716414168336205_Titan_Andrey_S319_G13_V1-1_91-12_003_ali_DW_particles.mrcs J1/imported/000100716414168336205_Titan_Andrey_S319_G13_V1-1_91-12_003_ali_DW.mrc  3398.000000  1505.000000   161.347390    42.555967    -84.86177     -1.65762     2.472384  8930.802734  8547.158203    -39.47821     0.000000     0.000000            1            2            1           72     0.803317 2.385636e+05     0.095736          121 
000050@J287/extract/000100716414168336205_Titan_Andrey_S319_G13_V1-1_91-12_003_ali_DW_particles.mrcs J1/imported/000100716414168336205_Titan_Andrey_S319_G13_V1-1_91-12_003_ali_DW.mrc  4002.000000  3576.000000    24.045041    50.621331   -169.21191     -3.30962     3.298384  8934.766602  8551.122070    -39.47821     0.000000     0.000000            1            1            1           72     0.797666 2.387311e+05     0.164990          111 
000053@J287/extract/000100716414168336205_Titan_Andrey_S319_G13_V1-1_91-12_003_ali_DW_particles.mrcs J1/imported/000100716414168336205_Titan_Andrey_S319_G13_V1-1_91-12_003_ali_DW.mrc  4093.000000  3817.000000    52.554074    96.553704     3.541469     -0.00562     1.646384  8943.360352  8559.715820    -39.47821     0.000000     0.000000            1            2            1           72     0.801254 2.384707e+05     0.091079           44 
000007@J287/extract/000101796666687444596_Titan_Andrey_S319_G13_V1-1_3nd_335-5_000_ali_DW_particles.mrcs J1/imported/000101796666687444596_Titan_Andrey_S319_G13_V1-1_3nd_335-5_000_ali_DW.mrc  3060.000000   765.000000   -121.36524    55.273468    31.866990     -2.48362     -4.13562 12999.057617 12737.511719    -12.25729     0.000000     0.000000            1            2            1           73     0.804420 2.384438e+05     0.040874          101 
000010@J287/extract/000101796666687444596_Titan_Andrey_S319_G13_V1-1_3nd_335-5_000_ali_DW_particles.mrcs J1/imported/000101796666687444596_Titan_Andrey_S319_G13_V1-1_3nd_335-5_000_ali_DW.mrc  5377.000000  1870.000000    82.654808   149.064928    -31.03959     -0.00562     -0.00562 13050.400391 12788.854492    -12.25729     0.000000     0.000000            1            1            1           73     0.803005 2.386201e+05     0.123638          135 
000012@J287/extract/000101796666687444596_Titan_Andrey_S319_G13_V1-1_3nd_335-5_000_ali_DW_particles.mrcs J1/imported/000101796666687444596_Titan_Andrey_S319_G13_V1-1_3nd_335-5_000_ali_DW.mrc  1117.000000   752.000000    -23.03396    34.969919    -44.73184     -1.65762     0.820384 13036.504883 12774.958984    -12.25729     0.000000     0.000000            1            2            1           73     0.816773 2.382422e+05     0.112224          307 
000013@J287/extract/000101796666687444596_Titan_Andrey_S319_G13_V1-1_3nd_335-5_000_ali_DW_particles.mrcs J1/imported/000101796666687444596_Titan_Andrey_S319_G13_V1-1_3nd_335-5_000_ali_DW.mrc  3698.000000  1302.000000   -170.25416   171.772928    -48.92635     -0.00562     -0.00562 12986.187500 12724.641602    -12.25729     0.000000     0.000000            1            1            1           73     0.825300 2.381873e+05     0.241355           40 
000019@J287/extract/000101796666687444596_Titan_Andrey_S319_G13_V1-1_3nd_335-5_000_ali_DW_particles.mrcs J1/imported/000101796666687444596_Titan_Andrey_S319_G13_V1-1_3nd_335-5_000_ali_DW.mrc  2149.000000   310.000000    54.513127    21.113522   113.680307     -1.65762     0.820384 13019.090820 12757.544922    -12.25729     0.000000     0.000000            1            2            1           73     0.810547 2.384614e+05     0.100701          124 
000023@J287/extract/000101796666687444596_Titan_Andrey_S319_G13_V1-1_3nd_335-5_000_ali_DW_particles.mrcs J1/imported/000101796666687444596_Titan_Andrey_S319_G13_V1-1_3nd_335-5_000_ali_DW.mrc  1977.000000  3691.000000    79.991575   144.526348   -145.62987     -1.65762     1.646384 13315.821289 13054.275391    -12.25729     0.000000     0.000000            1            1            1           73     0.804267 2.385822e+05     0.065718          101 
000026@J287/extract/000101796666687444596_Titan_Andrey_S319_G13_V1-1_3nd_335-5_000_ali_DW_particles.mrcs J1/imported/000101796666687444596_Titan_Andrey_S319_G13_V1-1_3nd_335-5_000_ali_DW.mrc  1908.000000  1759.000000   175.840615   146.478501   -109.53540     -2.48362    17.340384 13025.292969 12763.747070    -12.25729     0.000000     0.000000            1            2            1           73     0.788842 2.387354e+05     0.125402           65 
000027@J287/extract/000101796666687444596_Titan_Andrey_S319_G13_V1-1_3nd_335-5_000_ali_DW_particles.mrcs J1/imported/000101796666687444596_Titan_Andrey_S319_G13_V1-1_3nd_335-5_000_ali_DW.mrc   793.000000  3368.000000   -120.03308    59.521102    13.146803     0.820384     -0.00562 13318.626953 13057.081055    -12.25729     0.000000     0.000000            1            1            1           73     0.799296 2.385703e+05     0.298903           43 
000028@J287/extract/000101796666687444596_Titan_Andrey_S319_G13_V1-1_3nd_335-5_000_ali_DW_particles.mrcs J1/imported/000101796666687444596_Titan_Andrey_S319_G13_V1-1_3nd_335-5_000_ali_DW.mrc  2774.000000  1618.000000   -145.34400    47.418535    -54.12644     1.646384     -4.96162 12990.696289 12729.150391    -12.25729     0.000000     0.000000            1            2            1           73     0.804064 2.388540e+05     0.154005           33 
000039@J287/extract/000101796666687444596_Titan_Andrey_S319_G13_V1-1_3nd_335-5_000_ali_DW_particles.mrcs J1/imported/000101796666687444596_Titan_Andrey_S319_G13_V1-1_3nd_335-5_000_ali_DW.mrc  1859.000000  3267.000000     -6.98388    38.113918   -179.27295     -1.65762     1.646384 13230.820312 12969.274414    -12.25729     0.000000     0.000000            1            1            1           73     0.807389 2.384970e+05     0.076761           76 
000045@J287/extract/000101796666687444596_Titan_Andrey_S319_G13_V1-1_3nd_335-5_000_ali_DW_particles.mrcs J1/imported/000101796666687444596_Titan_Andrey_S319_G13_V1-1_3nd_335-5_000_ali_DW.mrc  3210.000000  1033.000000    77.451975    45.214532   -142.16578     2.472384     3.298384 12988.616211 12727.070312    -12.25729     0.000000     0.000000            1            2            1           73     0.812665 2.384665e+05     0.115097           85 
000002@J287/extract/000102799186712004813_Titan_Andrey_S319_G13_V1-1_2nd_164-11_001_ali_DW_particles.mrcs J1/imported/000102799186712004813_Titan_Andrey_S319_G13_V1-1_2nd_164-11_001_ali_DW.mrc  3900.000000   322.000000   -144.47442    97.624683    82.906715     -0.00562     -2.48362 17932.890625 16996.765625    -19.62782     0.000000     0.000000            1            2            1           74     0.788304 2.393778e+05     0.209234            8 
000014@J287/extract/000102799186712004813_Titan_Andrey_S319_G13_V1-1_2nd_164-11_001_ali_DW_particles.mrcs J1/imported/000102799186712004813_Titan_Andrey_S319_G13_V1-1_2nd_164-11_001_ali_DW.mrc  4525.000000  1149.000000    -59.72341    69.708789    56.325601     -1.65762     -0.83162 17753.046875 16816.921875    -19.62782     0.000000     0.000000            1            1            1           74     0.800481 2.393234e+05     0.275348           22 
000017@J287/extract/000102799186712004813_Titan_Andrey_S319_G13_V1-1_2nd_164-11_001_ali_DW_particles.mrcs J1/imported/000102799186712004813_Titan_Andrey_S319_G13_V1-1_2nd_164-11_001_ali_DW.mrc  1425.000000  2601.000000   149.812661    22.760142    58.383154     -0.83162     -0.83162 17641.134766 16705.009766    -19.62782     0.000000     0.000000            1            2            1           74     0.819084 2.390155e+05     0.221008           26 
000022@J287/extract/000102799186712004813_Titan_Andrey_S319_G13_V1-1_2nd_164-11_001_ali_DW_particles.mrcs J1/imported/000102799186712004813_Titan_Andrey_S319_G13_V1-1_2nd_164-11_001_ali_DW.mrc  3490.000000   356.000000    67.981449    92.748793   -114.46017     1.646384     -0.83162 17927.091797 16990.966797    -19.62782     0.000000     0.000000            1            1            1           74     0.791189 2.398204e+05     0.105156           28 
000024@J287/extract/000102799186712004813_Titan_Andrey_S319_G13_V1-1_2nd_164-11_001_ali_DW_particles.mrcs J1/imported/000102799186712004813_Titan_Andrey_S319_G13_V1-1_2nd_164-11_001_ali_DW.mrc  4284.000000  3309.000000   -172.18667   146.481614   115.106647     0.820384     1.646384 17737.968750 16801.843750    -19.62782     0.000000     0.000000            1            2            1           74     0.800300 2.391934e+05     0.092635           11 
000027@J287/extract/000102799186712004813_Titan_Andrey_S319_G13_V1-1_2nd_164-11_001_ali_DW_particles.mrcs J1/imported/000102799186712004813_Titan_Andrey_S319_G13_V1-1_2nd_164-11_001_ali_DW.mrc  2558.000000   182.000000    -21.74068    49.042039   -143.91558     -0.83162     -0.83162 17942.414062 17006.289062    -19.62782     0.000000     0.000000            1            1            1           74     0.825656 2.389941e+05     0.299287           81 
000031@J287/extract/000102799186712004813_Titan_Andrey_S319_G13_V1-1_2nd_164-11_001_ali_DW_particles.mrcs J1/imported/000102799186712004813_Titan_Andrey_S319_G13_V1-1_2nd_164-11_001_ali_DW.mrc  2102.000000  1350.000000    -46.06640    99.016940   -123.49602     -3.30962    -11.56962 17710.228516 16774.103516    -19.62782     0.000000     0.000000            1            2            1           74     0.801498 2.390011e+05     0.159652           35 
000033@J287/extract/000102799186712004813_Titan_Andrey_S319_G13_V1-1_2nd_164-11_001_ali_DW_particles.mrcs J1/imported/000102799186712004813_Titan_Andrey_S319_G13_V1-1_2nd_164-11_001_ali_DW.mrc  4376.000000  2742.000000   -164.87551   134.097827    -91.25826     -0.00562     0.820384 17683.457031 16747.332031    -19.62782     0.000000     0.000000            1            1            1           74     0.819662 2.396422e+05     0.275949           33 
000038@J287/extract/000102799186712004813_Titan_Andrey_S319_G13_V1-1_2nd_164-11_001_ali_DW_particles.mrcs J1/imported/000102799186712004813_Titan_Andrey_S319_G13_V1-1_2nd_164-11_001_ali_DW.mrc  3123.000000  3528.000000   -159.89234    93.906847   -100.61741     -0.00562     -0.00562 17695.201172 16759.076172    -19.62782     0.000000     0.000000            1            2            1           74     0.811856 2.391605e+05     0.128097           24 
000049@J287/extract/000102799186712004813_Titan_Andrey_S319_G13_V1-1_2nd_164-11_001_ali_DW_particles.mrcs J1/imported/000102799186712004813_Titan_Andrey_S319_G13_V1-1_2nd_164-11_001_ali_DW.mrc  3246.000000  2349.000000   119.217137   128.248485    24.480627     2.472384     -0.00562 17615.261719 16679.136719    -19.62782     0.000000     0.000000            1            1            1           74     0.815887 2.391459e+05     0.127327           24 
000052@J287/extract/000102799186712004813_Titan_Andrey_S319_G13_V1-1_2nd_164-11_001_ali_DW_particles.mrcs J1/imported/000102799186712004813_Titan_Andrey_S319_G13_V1-1_2nd_164-11_001_ali_DW.mrc  4390.000000   750.000000   -117.15284    56.763808   -105.03315     -1.65762     2.472384 17821.703125 16885.578125    -19.62782     0.000000     0.000000            1            2            1           74     0.806266 2.392285e+05     0.041993          107 
000053@J287/extract/000102799186712004813_Titan_Andrey_S319_G13_V1-1_2nd_164-11_001_ali_DW_particles.mrcs J1/imported/000102799186712004813_Titan_Andrey_S319_G13_V1-1_2nd_164-11_001_ali_DW.mrc  3040.000000   361.000000   -176.26061   144.949741   -147.26844     1.646384     -0.00562 17914.322266 16978.197266    -19.62782     0.000000     0.000000            1            1            1           74     0.791413 2.392295e+05     0.266024           13 
000055@J287/extract/000102799186712004813_Titan_Andrey_S319_G13_V1-1_2nd_164-11_001_ali_DW_particles.mrcs J1/imported/000102799186712004813_Titan_Andrey_S319_G13_V1-1_2nd_164-11_001_ali_DW.mrc  5336.000000  1510.000000   135.097472    62.073990   123.558760     -0.83162     -0.83162 17730.287109 16794.162109    -19.62782     0.000000     0.000000            1            2            1           74     0.799621 2.396355e+05     0.246316           34 
000065@J287/extract/000102799186712004813_Titan_Andrey_S319_G13_V1-1_2nd_164-11_001_ali_DW_particles.mrcs J1/imported/000102799186712004813_Titan_Andrey_S319_G13_V1-1_2nd_164-11_001_ali_DW.mrc  4763.000000  2961.000000   159.787081    39.433924    -37.92191     -1.65762     -0.00562 17730.123047 16793.998047    -19.62782     0.000000     0.000000            1            1            1           74     0.806583 2.391787e+05     0.132947            7 
000068@J287/extract/000102799186712004813_Titan_Andrey_S319_G13_V1-1_2nd_164-11_001_ali_DW_particles.mrcs J1/imported/000102799186712004813_Titan_Andrey_S319_G13_V1-1_2nd_164-11_001_ali_DW.mrc  1601.000000  2101.000000    -66.50907    57.553631    82.421602     -0.83162     -0.83162 17652.185547 16716.060547    -19.62782     0.000000     0.000000            1            2            1           74     0.801905 2.391851e+05     0.155848           30 
000077@J287/extract/000102799186712004813_Titan_Andrey_S319_G13_V1-1_2nd_164-11_001_ali_DW_particles.mrcs J1/imported/000102799186712004813_Titan_Andrey_S319_G13_V1-1_2nd_164-11_001_ali_DW.mrc  5196.000000  2094.000000   101.577388    82.647377    -16.89650     -0.83162     3.298384 17712.207031 16776.082031    -19.62782     0.000000     0.000000            1            1            1           74     0.801306 2.393861e+05     0.118967           43 
000002@J287/extract/000107124640278085828_Titan_Andrey_S319_G13_V1-1_97-2_004_ali_DW_particles.mrcs J1/imported/000107124640278085828_Titan_Andrey_S319_G13_V1-1_97-2_004_ali_DW.mrc  1252.000000  3184.000000    -98.62778    49.612198     5.368026     -4.13562     -1.65762  8883.101562  8613.564453   268.440155     0.000000     0.000000            1            2            1           75     0.822728 2.392625e+05     0.082650           80 
000006@J287/extract/000107124640278085828_Titan_Andrey_S319_G13_V1-1_97-2_004_ali_DW_particles.mrcs J1/imported/000107124640278085828_Titan_Andrey_S319_G13_V1-1_97-2_004_ali_DW.mrc   647.000000  1379.000000   100.266792    88.655974   -103.14982     -6.61362     4.950384  8845.942383  8576.405273   268.440155     0.000000     0.000000            1            1            1           75     0.829485 2.395639e+05     0.108155           22 
000008@J287/extract/000107124640278085828_Titan_Andrey_S319_G13_V1-1_97-2_004_ali_DW_particles.mrcs J1/imported/000107124640278085828_Titan_Andrey_S319_G13_V1-1_97-2_004_ali_DW.mrc  1333.000000  3283.000000    -13.56133    76.417725    13.823602     -0.00562     -0.00562  8886.356445  8616.819336   268.440155     0.000000     0.000000            1            2            1           75     0.817497 2.395267e+05     0.129243           47 
000010@J287/extract/000107124640278085828_Titan_Andrey_S319_G13_V1-1_97-2_004_ali_DW_particles.mrcs J1/imported/000107124640278085828_Titan_Andrey_S319_G13_V1-1_97-2_004_ali_DW.mrc  4703.000000  3904.000000   179.042556    99.882672    72.218420     -9.91762     5.776384  8911.604492  8642.067383   268.440155     0.000000     0.000000            1            1            1           75     0.815320 2.398356e+05     0.135022           46 
000013@J287/extract/000107124640278085828_Titan_Andrey_S319_G13_V1-1_97-2_004_ali_DW_particles.mrcs J1/imported/000107124640278085828_Titan_Andrey_S319_G13_V1-1_97-2_004_ali_DW.mrc  2263.000000  2609.000000   -103.16803   145.658523    79.963644     -1.65762     2.472384  8821.057617  8551.520508   268.440155     0.000000     0.000000            1            2            1           75     0.813745 2.395722e+05     0.140805           59 
000014@J287/extract/000107124640278085828_Titan_Andrey_S319_G13_V1-1_97-2_004_ali_DW_particles.mrcs J1/imported/000107124640278085828_Titan_Andrey_S319_G13_V1-1_97-2_004_ali_DW.mrc  2084.000000  1430.000000   -126.41308   111.465316    33.894386     3.298384     1.646384  8812.778320  8543.241211   268.440155     0.000000     0.000000            1            1            1           75     0.815690 2.394996e+05     0.082712           36 
000019@J287/extract/000107124640278085828_Titan_Andrey_S319_G13_V1-1_97-2_004_ali_DW_particles.mrcs J1/imported/000107124640278085828_Titan_Andrey_S319_G13_V1-1_97-2_004_ali_DW.mrc  1431.000000  1251.000000    88.059447   138.195749   -100.80334     -3.30962     1.646384  8829.664062  8560.126953   268.440155     0.000000     0.000000            1            2            1           75     0.820058 2.394883e+05     0.059844           20 
000024@J287/extract/000107124640278085828_Titan_Andrey_S319_G13_V1-1_97-2_004_ali_DW_particles.mrcs J1/imported/000107124640278085828_Titan_Andrey_S319_G13_V1-1_97-2_004_ali_DW.mrc  5480.000000  2866.000000    27.069024    77.581796   171.981102     4.124384     -4.96162  8919.666992  8650.129883   268.440155     0.000000     0.000000            1            1            1           75     0.813022 2.397145e+05     0.074044           15 
000026@J287/extract/000107124640278085828_Titan_Andrey_S319_G13_V1-1_97-2_004_ali_DW_particles.mrcs J1/imported/000107124640278085828_Titan_Andrey_S319_G13_V1-1_97-2_004_ali_DW.mrc  3396.000000  2014.000000    -69.87156    90.304200   -149.93579     -2.48362     2.472384  8800.943359  8531.406250   268.440155     0.000000     0.000000            1            2            1           75     0.813046 2.396048e+05     0.181281           34 
000027@J287/extract/000107124640278085828_Titan_Andrey_S319_G13_V1-1_97-2_004_ali_DW_particles.mrcs J1/imported/000107124640278085828_Titan_Andrey_S319_G13_V1-1_97-2_004_ali_DW.mrc  2873.000000  2780.000000    71.538398   132.123238   108.982870     1.646384     -0.00562  8829.807617  8560.270508   268.440155     0.000000     0.000000            1            1            1           75     0.815835 2.395077e+05     0.184949            9 
000029@J287/extract/000107124640278085828_Titan_Andrey_S319_G13_V1-1_97-2_004_ali_DW_particles.mrcs J1/imported/000107124640278085828_Titan_Andrey_S319_G13_V1-1_97-2_004_ali_DW.mrc  1994.000000  1811.000000   177.630325    89.076776   -147.13436     1.646384     -0.00562  8809.289062  8539.751953   268.440155     0.000000     0.000000            1            2            1           75     0.810350 2.395240e+05     0.163882           29 
000030@J287/extract/000107124640278085828_Titan_Andrey_S319_G13_V1-1_97-2_004_ali_DW_particles.mrcs J1/imported/000107124640278085828_Titan_Andrey_S319_G13_V1-1_97-2_004_ali_DW.mrc  4096.000000  3933.000000    10.175481    53.743681    -90.75095     -0.83162     0.820384  8962.933594  8693.396484   268.440155     0.000000     0.000000            1            1            1           75     0.807057 2.397746e+05     0.288568           25 
000036@J287/extract/000107124640278085828_Titan_Andrey_S319_G13_V1-1_97-2_004_ali_DW_particles.mrcs J1/imported/000107124640278085828_Titan_Andrey_S319_G13_V1-1_97-2_004_ali_DW.mrc  1767.000000  1271.000000    -59.80991    47.039868    20.452046     -0.00562     -2.48362  8823.107422  8553.570312   268.440155     0.000000     0.000000            1            2            1           75     0.814980 2.394848e+05     0.180874           18 
000038@J287/extract/000107124640278085828_Titan_Andrey_S319_G13_V1-1_97-2_004_ali_DW_particles.mrcs J1/imported/000107124640278085828_Titan_Andrey_S319_G13_V1-1_97-2_004_ali_DW.mrc   516.000000  2514.000000    -66.99321   147.757217    33.096880     1.646384     4.124384  8875.431641  8605.894531   268.440155     0.000000     0.000000            1            1            1           75     0.821925 2.395367e+05     0.094945           24 
000039@J287/extract/000107124640278085828_Titan_Andrey_S319_G13_V1-1_97-2_004_ali_DW_particles.mrcs J1/imported/000107124640278085828_Titan_Andrey_S319_G13_V1-1_97-2_004_ali_DW.mrc  3686.000000  3880.000000   -139.96996   135.857363   112.589023     -0.83162     1.646384  8966.682617  8697.145508   268.440155     0.000000     0.000000            1            2            1           75     0.809799 2.396261e+05     0.121315           11 
000041@J287/extract/000107124640278085828_Titan_Andrey_S319_G13_V1-1_97-2_004_ali_DW_particles.mrcs J1/imported/000107124640278085828_Titan_Andrey_S319_G13_V1-1_97-2_004_ali_DW.mrc  1458.000000  1833.000000    22.974881    95.637402   113.785867     -0.83162     -0.00562  8821.950195  8552.413086   268.440155     0.000000     0.000000            1            1            1           75     0.813269 2.396523e+05     0.128170           25 
000042@J287/extract/000107124640278085828_Titan_Andrey_S319_G13_V1-1_97-2_004_ali_DW_particles.mrcs J1/imported/000107124640278085828_Titan_Andrey_S319_G13_V1-1_97-2_004_ali_DW.mrc  5486.000000  2543.000000   126.743387    42.881753   152.028307     -0.83162     -0.83162  8942.000000  8672.462891   268.440155     0.000000     0.000000            1            2            1           75     0.806123 2.395803e+05     0.083092           65 
000047@J287/extract/000107124640278085828_Titan_Andrey_S319_G13_V1-1_97-2_004_ali_DW_particles.mrcs J1/imported/000107124640278085828_Titan_Andrey_S319_G13_V1-1_97-2_004_ali_DW.mrc   227.000000   711.000000   -175.62215   154.025069   -152.94403     -6.61362    -13.22162  8887.117188  8617.580078   268.440155     0.000000     0.000000            1            1            1           75     0.809356 2.396908e+05     0.078683           83 
000051@J287/extract/000107124640278085828_Titan_Andrey_S319_G13_V1-1_97-2_004_ali_DW_particles.mrcs J1/imported/000107124640278085828_Titan_Andrey_S319_G13_V1-1_97-2_004_ali_DW.mrc  2287.000000  1979.000000   -167.48326   135.666273    11.917205     0.820384     -1.65762  8803.339844  8533.802734   268.440155     0.000000     0.000000            1            2            1           75     0.817370 2.394870e+05     0.190149           31 
000054@J287/extract/000107124640278085828_Titan_Andrey_S319_G13_V1-1_97-2_004_ali_DW_particles.mrcs J1/imported/000107124640278085828_Titan_Andrey_S319_G13_V1-1_97-2_004_ali_DW.mrc  4917.000000  1466.000000   104.056484   148.721408    -61.06782     -0.83162    11.558384  8887.577148  8618.040039   268.440155     0.000000     0.000000            1            1            1           75     0.809197 2.395238e+05     0.141285           41 
000001@J287/extract/000107477500930787956_Titan_Andrey_S319_G13_V1-1_128-15_002_ali_DW_particles.mrcs J1/imported/000107477500930787956_Titan_Andrey_S319_G13_V1-1_128-15_002_ali_DW.mrc  3813.000000  1397.000000    -29.83056   152.742210    -15.06794     1.646384     -2.48362  9986.597656  9134.683594    -29.12420     0.000000     0.000000            1            1            1           76     0.817120 2.394296e+05     0.177384           28 
000008@J287/extract/000107477500930787956_Titan_Andrey_S319_G13_V1-1_128-15_002_ali_DW_particles.mrcs J1/imported/000107477500930787956_Titan_Andrey_S319_G13_V1-1_128-15_002_ali_DW.mrc   401.000000  2544.000000   173.413555    90.276933     -2.69160     3.298384     -0.83162  9624.485352  8772.571289    -29.12420     0.000000     0.000000            1            2            1           76     0.799930 2.395657e+05     0.182501           52 
000014@J287/extract/000107477500930787956_Titan_Andrey_S319_G13_V1-1_128-15_002_ali_DW_particles.mrcs J1/imported/000107477500930787956_Titan_Andrey_S319_G13_V1-1_128-15_002_ali_DW.mrc  3313.000000  2104.000000   -123.61143   111.502064     -7.38424     -4.13562     1.646384  9919.638672  9067.724609    -29.12420     0.000000     0.000000            1            1            1           76     0.809913 2.393687e+05     0.114506          123 
000018@J287/extract/000107477500930787956_Titan_Andrey_S319_G13_V1-1_128-15_002_ali_DW_particles.mrcs J1/imported/000107477500930787956_Titan_Andrey_S319_G13_V1-1_128-15_002_ali_DW.mrc   532.000000   319.000000   -155.59345    80.766105    60.565057     3.298384     6.602384  9684.088867  8832.174805    -29.12420     0.000000     0.000000            1            2            1           76     0.814696 2.394670e+05     0.051986           45 
000019@J287/extract/000107477500930787956_Titan_Andrey_S319_G13_V1-1_128-15_002_ali_DW_particles.mrcs J1/imported/000107477500930787956_Titan_Andrey_S319_G13_V1-1_128-15_002_ali_DW.mrc  2925.000000  3642.000000    67.390693   152.324885    -79.75967     -2.48362     7.428384  9943.897461  9091.983398    -29.12420     0.000000     0.000000            1            1            1           76     0.809906 2.391889e+05     0.117219           43 
000020@J287/extract/000107477500930787956_Titan_Andrey_S319_G13_V1-1_128-15_002_ali_DW_particles.mrcs J1/imported/000107477500930787956_Titan_Andrey_S319_G13_V1-1_128-15_002_ali_DW.mrc  3843.000000   567.000000   -179.55583    96.256037   -122.80468     -2.48362     -5.78762 10021.760742  9169.846680    -29.12420     0.000000     0.000000            1            2            1           76     0.811686 2.392644e+05     0.104364           46 
000027@J287/extract/000107477500930787956_Titan_Andrey_S319_G13_V1-1_128-15_002_ali_DW_particles.mrcs J1/imported/000107477500930787956_Titan_Andrey_S319_G13_V1-1_128-15_002_ali_DW.mrc  5615.000000   172.000000   -148.23642    50.522221   -108.41976     -0.00562     3.298384 10179.069336  9327.155273    -29.12420     0.000000     0.000000            1            1            1           76     0.797629 2.392152e+05     0.173415          137 
000031@J287/extract/000107477500930787956_Titan_Andrey_S319_G13_V1-1_128-15_002_ali_DW_particles.mrcs J1/imported/000107477500930787956_Titan_Andrey_S319_G13_V1-1_128-15_002_ali_DW.mrc  4506.000000  2645.000000   -173.95624   106.036717    -64.77376     -0.83162     1.646384 10082.928711  9231.014648    -29.12420     0.000000     0.000000            1            2            1           76     0.799296 2.397446e+05     0.115325           75 
000036@J287/extract/000107477500930787956_Titan_Andrey_S319_G13_V1-1_128-15_002_ali_DW_particles.mrcs J1/imported/000107477500930787956_Titan_Andrey_S319_G13_V1-1_128-15_002_ali_DW.mrc   793.000000  1676.000000    24.313775    84.869497    98.806595     -1.65762     -4.13562  9650.633789  8798.719727    -29.12420     0.000000     0.000000            1            1            1           76     0.817999 2.392797e+05     0.179723           55 
000037@J287/extract/000107477500930787956_Titan_Andrey_S319_G13_V1-1_128-15_002_ali_DW_particles.mrcs J1/imported/000107477500930787956_Titan_Andrey_S319_G13_V1-1_128-15_002_ali_DW.mrc  3368.000000   557.000000    18.490572    50.652879    66.928039     -0.83162     -1.65762  9955.394531  9103.480469    -29.12420     0.000000     0.000000            1            2            1           76     0.818583 2.393025e+05     0.070085          116 
000041@J287/extract/000107477500930787956_Titan_Andrey_S319_G13_V1-1_128-15_002_ali_DW_particles.mrcs J1/imported/000107477500930787956_Titan_Andrey_S319_G13_V1-1_128-15_002_ali_DW.mrc   616.000000  2880.000000    -70.37728   120.300346    16.801037     -3.30962     1.646384  9674.176758  8822.262695    -29.12420     0.000000     0.000000            1            1            1           76     0.825343 2.392494e+05     0.292099           35 
000046@J287/extract/000107477500930787956_Titan_Andrey_S319_G13_V1-1_128-15_002_ali_DW_particles.mrcs J1/imported/000107477500930787956_Titan_Andrey_S319_G13_V1-1_128-15_002_ali_DW.mrc  3262.000000  1919.000000    -66.39875    29.910902    29.208022     -0.00562     -0.00562  9912.170898  9060.256836    -29.12420     0.000000     0.000000            1            2            1           76     0.800395 2.394888e+05     0.072578          115 
000001@J287/extract/000110046849509304062_Titan_Andrey_S319_G13_V1-1_3nd_287-5_007_ali_DW_particles.mrcs J1/imported/000110046849509304062_Titan_Andrey_S319_G13_V1-1_3nd_287-5_007_ali_DW.mrc  2873.000000   281.000000    -10.68827    58.108462   -173.65895     -0.83162     -0.00562 13684.988281 13388.198242    17.195480     0.000000     0.000000            1            2            1           77     0.785950 2.390006e+05     0.121488           12 
000010@J287/extract/000110046849509304062_Titan_Andrey_S319_G13_V1-1_3nd_287-5_007_ali_DW_particles.mrcs J1/imported/000110046849509304062_Titan_Andrey_S319_G13_V1-1_3nd_287-5_007_ali_DW.mrc  1776.000000  1022.000000   124.389019   103.968899    -65.76575     -0.00562     -0.83162 13613.526367 13316.736328    17.195480     0.000000     0.000000            1            1            1           77     0.800266 2.387877e+05     0.144108           71 
000012@J287/extract/000110046849509304062_Titan_Andrey_S319_G13_V1-1_3nd_287-5_007_ali_DW_particles.mrcs J1/imported/000110046849509304062_Titan_Andrey_S319_G13_V1-1_3nd_287-5_007_ali_DW.mrc   414.000000   672.000000    -21.82894    58.054907   173.012022     -0.83162     0.820384 13691.812500 13395.022461    17.195480     0.000000     0.000000            1            2            1           77     0.813893 2.390838e+05     0.119925           49 
000013@J287/extract/000110046849509304062_Titan_Andrey_S319_G13_V1-1_3nd_287-5_007_ali_DW_particles.mrcs J1/imported/000110046849509304062_Titan_Andrey_S319_G13_V1-1_3nd_287-5_007_ali_DW.mrc  2056.000000  1625.000000     -7.91335    60.913672    38.273445     -2.48362     4.124384 13527.296875 13230.506836    17.195480     0.000000     0.000000            1            1            1           77     0.823846 2.386957e+05     0.110350           63 
000014@J287/extract/000110046849509304062_Titan_Andrey_S319_G13_V1-1_3nd_287-5_007_ali_DW_particles.mrcs J1/imported/000110046849509304062_Titan_Andrey_S319_G13_V1-1_3nd_287-5_007_ali_DW.mrc  1554.000000   508.000000     -2.32766    52.241056    60.870293     -2.48362     -0.00562 13707.081055 13410.291016    17.195480     0.000000     0.000000            1            2            1           77     0.806001 2.387500e+05     0.070633           69 
000017@J287/extract/000110046849509304062_Titan_Andrey_S319_G13_V1-1_3nd_287-5_007_ali_DW_particles.mrcs J1/imported/000110046849509304062_Titan_Andrey_S319_G13_V1-1_3nd_287-5_007_ali_DW.mrc  2491.000000  1429.000000   162.178343    92.707668   -143.13973     -4.96162     -4.13562 13540.059570 13243.269531    17.195480     0.000000     0.000000            1            1            1           77     0.827016 2.386788e+05     0.065043           99 
000018@J287/extract/000110046849509304062_Titan_Andrey_S319_G13_V1-1_3nd_287-5_007_ali_DW_particles.mrcs J1/imported/000110046849509304062_Titan_Andrey_S319_G13_V1-1_3nd_287-5_007_ali_DW.mrc  4374.000000  2507.000000    98.033515   121.278200   118.262470     2.472384     -2.48362 13551.624023 13254.833984    17.195480     0.000000     0.000000            1            2            1           77     0.793164 2.387719e+05     0.073162           37
[truncated: 64,064,489 more chars]
